# Supplementary material for: Single‐cell mitochondrial sequencing reveals low‐frequency mitochondrial mutations in naturally aging mice
Source: Aging Cell. 2024 Jun 21;23(9):e14242. doi: 10.1111/acel.14242 (PMC11488324; doi:10.1111/acel.14242)
Supplement: Supplementary file 2 — Appendix S2. [file ACEL-23-e14242-s001.xlsx]

## Sheet: SD01
SD01. HEK-293T mtSNP identification.
SNPs	Heteroplasmy	Base Quality	Strand Bias(+)	Strand Bias(-)	Fold(Top/Second)	Support Reads	WGS Overlap	Mutated cell	Percentage of Mutated cell
m.13889G>A	0.999844	34.3888	0.492184	0.507816	39834.4	208666	yes	4488	100
m.11467A>G	0.999795	37.1205	0.474922	0.525078	32303.6	437794	yes	4487	99.9777
m.12801C>T	0.999786	34.7599	0.521241	0.478759	15467	254673	yes	4488	100
m.1438A>G	0.999731	36.9345	0.445596	0.554404	48413.1	402486	yes	4488	100
m.14766C>T	0.999714	34.2671	0.622266	0.377734	8482.21	124442	yes	4487	99.9777
m.4769A>G	0.9997	36.7276	0.512921	0.487079	13016.9	150064	yes	4487	99.9777
m.12372G>A	0.999679	34.4722	0.494796	0.505204	8558.17	422847	yes	4488	100
m.16270C>T	0.999547	34.7615	0.498983	0.501017	7172.93	566677	yes	4488	100
m.16192C>T	0.999525	34.4094	0.517344	0.482656	6941.15	319016	yes	4488	100
m.12308A>G	0.999493	36.8362	0.531788	0.468212	7717.49	195595	yes	4488	100
m.750A>G	0.999487	36.0939	0.51365	0.48635	8097.6	392423	yes	4488	100
m.16256C>T	0.999478	34.0256	0.521205	0.478795	14884.3	347677	yes	4487	99.9777
m.5339C>T	0.999367	34.91	0.49074	0.50926	8307.98	357776	yes	4488	100
m.13617T>C	0.999274	36.1429	0.434642	0.565358	4403.45	355127	yes	4488	100
m.7028C>T	0.999246	34.0808	0.512307	0.487693	4221.04	557951	yes	4488	100
m.15466G>A	0.999242	34.7947	0.491868	0.508132	2467.99	280488	yes	4488	100
m.2706A>G	0.999153	37.2541	0.496191	0.503809	3370.96	271593	yes	4488	100
m.15218A>G	0.998953	36.7584	0.466261	0.533739	6835.12	491480	yes	4488	100
m.16399A>G	0.998844	35.848	0.515248	0.484752	5679.12	392531	yes	4488	100
m.3197T>C	0.998654	36.433	0.447696	0.552304	3098.23	280302	yes	4487	99.9777
m.14793A>G	0.998654	34.7422	0.389927	0.610073	5121.3	124000	yes	4485	99.9332
m.11719G>A	0.99862	33.4864	0.451724	0.548276	14470.7	283399	yes	4488	100
m.73A>G	0.998452	37.5009	0.544272	0.455728	16389.6	200905	yes	4488	100
m.8860A>G	0.99836	36.6831	0.580406	0.419594	6650.42	267723	yes	4488	100
m.263A>G	0.99816	35.5534	0.419024	0.580976	4068.14	89866	yes	4477	99.7549
m.15326A>G	0.997974	36.4763	0.472971	0.527029	2379.02	351561	yes	4488	100
m.9477G>A	0.996452	34.4992	0.510841	0.489159	283.343	133617	yes	4485	99.9332
m.182C>T	0.81128	34.9923	0.477659	0.522341	20141	123408	yes	4076	90.82
m.3106C>A	0.0487644	36.0954	0.636648	0.363352	403.779	10238	No	3377	75.2451
m.2149G>A	0.0479516	33.5617	0.470961	0.529039	2357.5	7421	No	1179	26.2701
m.12123C>T	0.0221265	32.562	0.543324	0.456676	297.48	6059	No	1015	22.6159
m.15259C>T	0.0210552	36.5861	0.51331	0.48669	297.432	10218	No	1117	24.8886
m.513G>A	0.0162102	33.8408	0.528018	0.471982	83.1593	11314	No	2542	56.6399
m.3109T>C	0.0151685	34.127	0.307557	0.692443	109.789	3414	No	1729	38.525
m.11914G>A	0.0119547	33.7807	0.507944	0.492056	48.4605	6672	No	896	19.9643
m.225G>T	0.0100775	36.6649	0.485282	0.514718	24.6816	1189	No	91	2.02763
m.9966G>A	0.00919159	32.4221	0.424403	0.575597	49.6789	1508	No	307	6.84046
m.11018G>A	0.00704472	33.9528	0.506843	0.493157	289.906	2192	No	403	8.9795
m.5049C>A	0.00462287	33.7463	0.471069	0.528931	25.6456	1590	No	210	4.67914
m.13958G>A	0.00327678	33.5971	0.534633	0.465367	24.6374	1949	No	451	10.049
m.3918G>A	0.00325273	34.4854	0.538849	0.461151	23.7877	1789	No	359	7.99911
m.13177G>A	0.00244448	34.2577	0.456849	0.543151	13.5699	1263	No	294	6.5508

## Sheet: SD02
SD02. HEK-293T mtSNP annotation.
SNPs	Heteroplasmy	Gene Annotation	Type	sample_id	cancer_type
m.9477G>A	0.996452	COX3:ENST00000362079:exon1:c.G271A:p.V91I,	nonsynonymous SNV	2ed3296a-5b10-40d8-8af4-90dc031657cd	Kidney-RCC
m.9966G>A	0.00919159	COX3:ENST00000362079:exon1:c.G760A:p.V254I,	nonsynonymous SNV	40f79cfe-a51f-497b-b06e-7a4f9004f092	Kidney-ChRCC
m.15466G>A	0.999242	CYTB:ENST00000361789:exon1:c.G720A:p.M240M,	synonymous SNV	C0014	Kidney-RCC
m.11018G>A	0.00704472	ND4:ENST00000361381:exon1:c.G259A:p.E87K,	nonsynonymous SNV	C0015	Kidney-RCC
m.13889G>A	0.999844	ND5:ENST00000361567:exon1:c.G1553A:p.C518Y,	nonsynonymous SNV	C0015	Kidney-RCC
m.13958G>A	0.00327678	ND5:ENST00000361567:exon1:c.G1622A:p.G541D,	nonsynonymous SNV	C0041	Kidney-RCC
m.11914G>A	0.0119547	ND4:ENST00000361381:exon1:c.G1155A:p.T385T,	synonymous SNV	C0057	Kidney-RCC
m.13177G>A	0.00244448	ND5:ENST00000361567:exon1:c.G841A:p.G281S,	nonsynonymous SNV	cc353686-e2b6-46a1-8095-48e2bc44b11f	Kidney-RCC
m.11467A>G	0.999795	ND4:ENST00000361381:exon1:c.A708G:p.L236L,	synonymous SNV	cfc999aa-802e-4a0d-8b14-be2b19fa2a17	Kidney-RCC
m.12372G>A	0.999679	ND5:ENST00000361567:exon1:c.G36A:p.L12L,	synonymous SNV
m.7028C>T	0.999246	COX1:ENST00000361624:exon1:c.C1125T:p.A375A,	synonymous SNV
m.11719G>A	0.99862	ND4:ENST00000361381:exon1:c.G960A:p.G320G,	synonymous SNV
m.3918G>A	0.00325273	ND1:ENST00000361390:exon1:c.G612A:p.E204E,	synonymous SNV
m.13617T>C	0.999274	ND5:ENST00000361567:exon1:c.T1281C:p.I427I,	synonymous SNV
m.15218A>G	0.998953	CYTB:ENST00000361789:exon1:c.A472G:p.T158A,	nonsynonymous SNV
m.12801C>T	0.999786	ND5:ENST00000361567:exon1:c.C465T:p.I155I,	synonymous SNV
m.14766C>T	0.999714	CYTB:ENST00000361789:exon1:c.C20T:p.T7I,	nonsynonymous SNV
m.4769A>G	0.9997	ND2:ENST00000361453:exon1:c.A300G:p.M100M,	synonymous SNV
m.5339C>T	0.999367	ND2:ENST00000361453:exon1:c.C870T:p.L290L,	synonymous SNV
m.14793A>G	0.998654	CYTB:ENST00000361789:exon1:c.A47G:p.H16R,	nonsynonymous SNV
m.8860A>G	0.99836	ATP6:ENST00000361899:exon1:c.A334G:p.T112A,	nonsynonymous SNV
m.15326A>G	0.997974	CYTB:ENST00000361789:exon1:c.A580G:p.T194A,	nonsynonymous SNV
m.12123C>T	0.0221265	ND4:ENST00000361381:exon1:c.C1364T:p.T455I,	nonsynonymous SNV
m.15259C>T	0.0210552	CYTB:ENST00000361789:exon1:c.C513T:p.D171D,	synonymous SNV
m.5049C>A	0.00462287	ND2:ENST00000361453:exon1:c.C580A:p.L194M,	nonsynonymous SNV
m.1438A>G	0.999731	RNR1	ncRNA_exonic
m.12308A>G	0.999493	tRNA-Leu2	ncRNA_exonic
m.750A>G	0.999487	RNR1	ncRNA_exonic
m.2706A>G	0.999153	RNR2	ncRNA_exonic
m.3197T>C	0.998654	RNR2	ncRNA_exonic
m.3106C>A	0.0487644	RNR2	ncRNA_exonic
m.2149G>A	0.0479516	RNR2	ncRNA_exonic
m.3109T>C	0.0151685	RNR2	ncRNA_exonic
m.73A>G	0.998452	D_loop	D_loop
m.263A>G	0.99816	D_loop	D_loop
m.182C>T	0.81128	D_loop	D_loop
m.513G>A	0.0162102	D_loop	D_loop
m.225G>T	0.0100775	D_loop	D_loop
m.16270C>T	0.999547	D_loop	D_loop
m.16192C>T	0.999525	D_loop	D_loop
m.16256C>T	0.999478	D_loop	D_loop
m.16399A>G	0.998844	D_loop	D_loop

## Sheet: SD03
SD03. mtSNP identification in mouse spleen and bone marrow tissues.
SNPs	VAF	Base Quality	Strand Bias		Fold(Top/Second)	Support Reads	Number of cells detected (%)		Stage
			Strand Bias(+)	Strand Bias(-)			Number	Ratio
6061T>C	0.0128533	34.8419	0.493312	0.506688	186.876	7028	1050	12.1121	Young Spleen
15984C>T	0.00657608	32.9756	0.441777	0.558223	225.982	4992	1317	15.1921	Young Spleen
10910T>G	0.00536524	35.175	0.826911	0.173089	36.966	1531	1009	11.6392	Young Spleen
8898T>A	0.00330677	34.8786	0.787633	0.212367	17.523	1973	607	7.00196	Young Spleen
5379C>A	0.00329818	30.304	0.508862	0.491138	10.5833	1749	715	8.24778	Young Spleen
7066A>T	0.00327256	35.0046	0.41933	0.58067	6.82224	1283	384	4.42958	Young Spleen
1951C>A	0.0032504	30.4369	0.474104	0.525896	22.2615	1255	657	7.57873	Young Spleen
14497T>A	0.00323584	35.0347	0.563738	0.436262	13.453	1969	667	7.69408	Young Spleen
7014T>G	0.00289458	35.4697	0.74	0.26	31.7562	1300	800	9.22828	Young Spleen
1052T>G	0.00271485	34.6489	0.734728	0.265272	11.9999	1195	756	8.72073	Young Spleen
618G>T	0.00244091	27.9371	0.280142	0.719858	11.8652	2538	1464	16.8878	Young Spleen
11138A>G	0.00210305	33.5412	0.807943	0.192057	23.6139	1838	1151	13.2772	Young Spleen
6302A>G	0.00202939	34.2458	0.771614	0.228386	54.8929	1388	854	9.85119	Young Spleen
5719C>A	0.00180867	32.2044	0.499587	0.500413	6.46762	2420	991	11.4315	Young Spleen
3953T>A	0.00180469	35.5425	0.567763	0.432237	8.94695	1247	414	4.77564	Young Spleen
12738G>A	0.00141745	29.5605	0.44353	0.55647	12.2553	2187	1383	15.9534	Young Spleen
15728C>T	0.00131198	30.8011	0.53513	0.46487	17.3818	2263	1500	17.303	Young Spleen
5953T>C	0.00128203	35.3105	0.225339	0.774661	8.76003	2210	1147	13.2311	Young Spleen
2994G>A	0.00123513	29.0807	0.586174	0.413826	7.59659	2112	1364	15.7342	Young Spleen
5931C>T	0.00117172	32.0697	0.538729	0.461271	18.6461	2014	1290	14.8806	Young Spleen
5902C>T	0.00103804	29.619	0.398853	0.601147	12.2569	2442	1631	18.8142	Young Spleen
5941G>A	0.00097826	29.4854	0.515879	0.484121	22.2788	2456	1649	19.0218	Young Spleen
9821A>T	0.0102851	34.1862	0.408985	0.591015	144.861	1108	1711	21.579	Aged Spleen
15219T>C	0.00507545	33.422	0.285824	0.714176	7.98529	1304	2561	32.2992	Aged Spleen
15984C>T	0.00357747	35.5034	0.418818	0.581182	58.2081	1742	1973	24.8833	Aged Spleen
12059A>G	0.00288708	32.596	0.811475	0.188525	28.9577	854	2200	27.7462	Aged Spleen
15976A>G	0.00265192	34.0479	0.835139	0.164861	7.43751	1292	1574	19.8512	Aged Spleen
10100T>C	0.00234	33.8597	0.170439	0.829561	5.71554	751	1562	19.6998	Aged Spleen
7494A>G	0.00179901	32.0208	0.777778	0.222222	23.7996	882	2745	34.6198	Aged Spleen
14250C>G	0.00148242	34.6157	0.737977	0.262023	5.75764	603	1490	18.7918	Aged Spleen
5743C>T	0.00134177	35.1388	0.514839	0.485161	10.0832	775	1340	16.9	Aged Spleen
15728C>T	0.00131105	34.0804	0.46181	0.53819	14.9869	1414	1958	24.6942	Aged Spleen
5889G>A	0.00127673	33.9943	0.494133	0.505867	10.1473	767	1071	13.5074	Aged Spleen
10202A>G	0.00126631	32.916	0.739899	0.260101	15.2494	396	1170	14.756	Aged Spleen
11185G>A	0.00115954	34.063	0.481928	0.518072	11.6315	747	1750	22.0709	Aged Spleen
11150C>T	0.00091183	34.1939	0.492021	0.507979	20.4217	752	1764	22.2474	Aged Spleen
15130T>C	0.00058835	33.7402	0.283525	0.716475	5.27006	261	1172	14.7812	Aged Spleen
9821A>T	0.00872098	36.2568	0.359179	0.640821	526.947	545	1558	18.1226	Aged Bone Marrow
15219T>C	0.0057944	34.7692	0.307971	0.692029	10.8735	1104	1616	18.7973	Aged Bone Marrow
15984C>T	0.00543836	35.716	0.427387	0.572613	134.913	3013	1935	22.5079	Aged Bone Marrow
5171G>A	0.00423556	33.8013	0.458333	0.541667	45.7997	528	1282	14.9122	Aged Bone Marrow
14497T>A	0.00341696	35.1255	0.566512	0.433488	10.2701	1075	809	9.41026	Aged Bone Marrow
6122A>G	0.00324794	35.9865	0.45904	0.54096	51.8426	708	1370	15.9358	Aged Bone Marrow
7014T>G	0.00287706	35.7963	0.776563	0.223438	61.7793	640	1274	14.8191	Aged Bone Marrow
7494A>G	0.00219072	32.6997	0.807737	0.192263	141.611	853	1945	22.6242	Aged Bone Marrow
12022T>C	0.002168	34.5322	0.270565	0.729435	11.9199	337	907	10.5502	Aged Bone Marrow
15976A>G	0.00212974	36.0019	0.84206	0.15794	8.11855	1165	1277	14.854	Aged Bone Marrow
5994G>A	0.00153799	33.3214	0.465863	0.534137	28.2511	498	1172	13.6327	Aged Bone Marrow
8646A>G	0.00141252	34.3055	0.748315	0.251685	5.60013	445	1585	18.4367	Aged Bone Marrow
12738G>A	0.00138048	33.4103	0.508671	0.491329	23.7563	865	1240	14.4236	Aged Bone Marrow
10075G>A	0.00132224	32.4001	0.477647	0.522353	36.5967	425	906	10.5386	Aged Bone Marrow
11185G>A	0.00124789	33.6526	0.465361	0.534639	55.7343	664	1497	17.4131	Aged Bone Marrow
15728C>T	0.00124331	34.255	0.504363	0.495637	27.434	1146	1671	19.437	Aged Bone Marrow
11154G>A	0.00113858	33.8256	0.468843	0.531157	11.3653	674	1142	13.2837	Aged Bone Marrow
7543C>T	0.00091914	34.6652	0.503623	0.496377	23.094	552	1036	12.0507	Aged Bone Marrow
15701G>A	0.00087317	34.3246	0.521307	0.478693	19.3995	704	1091	12.6905	Aged Bone Marrow
7542G>A	0.00084135	34.1163	0.504604	0.495396	18.4183	543	1187	13.8071	Aged Bone Marrow
11150C>T	0.00083275	33.8591	0.489564	0.510436	23.1063	527	1367	15.9009	Aged Bone Marrow

## Sheet: SD04
SD04. mtSNP annotation in mouse spleen and bone marrow tissues.
SNPs	Gene Annotation	Type	Groups	MitoPhen Annotation
m.15728C>T	D_loop	D_loop	Young Spleen	No
m.15984C>T	D_loop	D_loop	Young Spleen	No
m.618G>T	mt-Rnr1	ncRNA_exonic	Young Spleen	No
m.1052T>G	tRNA-Val	ncRNA_exonic	Young Spleen	No
m.1951C>A	mt-Rnr2	ncRNA_exonic	Young Spleen	No
m.5941G>A	COX1:gene-COX1:exon1:c.G614A:p.G205D,	nonsynonymous SNV	Young Spleen	No
m.5902C>T	COX1:gene-COX1:exon1:c.C575T:p.A192V,	nonsynonymous SNV	Young Spleen	No
m.2994G>A	ND1:gene-ND1:exon1:c.G244A:p.A82T,	nonsynonymous SNV	Young Spleen	No
m.5953T>C	COX1:gene-COX1:exon1:c.T626C:p.L209P,	nonsynonymous SNV	Young Spleen	No
m.12738G>A	ND5:gene-ND5:exon1:c.G997A:p.A333T,	nonsynonymous SNV	Young Spleen	No
m.3953T>A	ND2:gene-ND2:exon1:c.T40A:p.F14I,	nonsynonymous SNV	Young Spleen	No
m.5719C>A	COX1:gene-COX1:exon1:c.C392A:p.P131H,	nonsynonymous SNV	Young Spleen	No
m.14497T>A	CYTB:gene-CYTB:exon1:c.T353A:p.L118H,	nonsynonymous SNV	Young Spleen	No
m.7066A>T	COX2:gene-COX2:exon1:c.A54T:p.E18D,	nonsynonymous SNV	Young Spleen	No
m.5379C>A	COX1:gene-COX1:exon1:c.C52A:p.L18I,	nonsynonymous SNV	Young Spleen	No
m.8898T>A	COX3:gene-COX3:exon1:c.T292A:p.F98I,	nonsynonymous SNV	Young Spleen	No
m.10910T>G	ND4:gene-ND4:exon1:c.T744G:p.I248M,	nonsynonymous SNV	Young Spleen	No
m.6061T>C	COX1:gene-COX1:exon1:c.T734C:p.I245T,	nonsynonymous SNV	Young Spleen	No
m.7014T>G	COX2:gene-COX2:exon1:c.T2G:p.M1X,	stopgain	Young Spleen	No
m.5931C>T	COX1:gene-COX1:exon1:c.C604T:p.L202L,	synonymous SNV	Young Spleen	No
m.6302A>G	COX1:gene-COX1:exon1:c.A975G:p.A325A,	synonymous SNV	Young Spleen	No
m.11138A>G	ND4:gene-ND4:exon1:c.A972G:p.S324S,	synonymous SNV	Young Spleen	No
m.15728C>T	D_loop	D_loop	Aged Spleen	No
m.15976A>G	D_loop	D_loop	Aged Spleen	No
m.15984C>T	D_loop	D_loop	Aged Spleen	No
m.9821A>T	tRNA-Arg	ncRNA_exonic	Aged Spleen	No
m.10100T>C	ND4L:gene-ND4L:exon1:c.T224C:p.L75P,	nonsynonymous SNV	Aged Spleen	No
m.11185G>A	ND4:gene-ND4:exon1:c.G1019A:p.R340H,	nonsynonymous SNV	Aged Spleen	Yes
m.14250C>G	CYTB:gene-CYTB:exon1:c.C106G:p.L36V,	nonsynonymous SNV	Aged Spleen	No
m.15130T>C	CYTB:gene-CYTB:exon1:c.T986C:p.V329A,	nonsynonymous SNV	Aged Spleen	No
m.15219T>C	CYTB:gene-CYTB:exon1:c.T1075C:p.F359L,	nonsynonymous SNV	Aged Spleen	No
m.5743C>T	COX1:gene-COX1:exon1:c.C416T:p.A139V,	nonsynonymous SNV	Aged Spleen	No
m.5889G>A	COX1:gene-COX1:exon1:c.G562A:p.V188M,	nonsynonymous SNV	Aged Spleen	No
m.7494A>G	COX2:gene-COX2:exon1:c.A482G:p.H161R,	nonsynonymous SNV	Aged Spleen	No
m.10202A>G	ND4:gene-ND4:exon1:c.A36G:p.L12L,	synonymous SNV	Aged Spleen	No
m.11150C>T	ND4:gene-ND4:exon1:c.C984T:p.C328C,	synonymous SNV	Aged Spleen	No
m.12059A>G	ND5:gene-ND5:exon1:c.A318G:p.W106W,	synonymous SNV	Aged Spleen	No
m.15701G>A	D_loop	D_loop	Aged Bone Marrow	No
m.15728C>T	D_loop	D_loop	Aged Bone Marrow	No
m.15976A>G	D_loop	D_loop	Aged Bone Marrow	No
m.15984C>T	D_loop	D_loop	Aged Bone Marrow	No
m.9821A>T	tRNA-Arg	ncRNA_exonic	Aged Bone Marrow	No
m.10075G>A	ND4L:gene-ND4L:exon1:c.G199A:p.A67T,	nonsynonymous SNV	Aged Bone Marrow	No
m.11154G>A	ND4:gene-ND4:exon1:c.G988A:p.A330T,	nonsynonymous SNV	Aged Bone Marrow	No
m.11185G>A	ND4:gene-ND4:exon1:c.G1019A:p.R340H,	nonsynonymous SNV	Aged Bone Marrow	Yes
m.12022T>C	ND5:gene-ND5:exon1:c.T281C:p.L94P,	nonsynonymous SNV	Aged Bone Marrow	No
m.12738G>A	ND5:gene-ND5:exon1:c.G997A:p.A333T,	nonsynonymous SNV	Aged Bone Marrow	No
m.14497T>A	CYTB:gene-CYTB:exon1:c.T353A:p.L118H,	nonsynonymous SNV	Aged Bone Marrow	No
m.15219T>C	CYTB:gene-CYTB:exon1:c.T1075C:p.F359L,	nonsynonymous SNV	Aged Bone Marrow	No
m.5994G>A	COX1:gene-COX1:exon1:c.G667A:p.A223T,	nonsynonymous SNV	Aged Bone Marrow	No
m.7494A>G	COX2:gene-COX2:exon1:c.A482G:p.H161R,	nonsynonymous SNV	Aged Bone Marrow	No
m.7542G>A	COX2:gene-COX2:exon1:c.G530A:p.G177D,	nonsynonymous SNV	Aged Bone Marrow	No
m.8646A>G	COX3:gene-COX3:exon1:c.A40G:p.S14G,	nonsynonymous SNV	Aged Bone Marrow	No
m.7014T>G	COX2:gene-COX2:exon1:c.T2G:p.M1X,	stopgain	Aged Bone Marrow	No
m.11150C>T	ND4:gene-ND4:exon1:c.C984T:p.C328C,	synonymous SNV	Aged Bone Marrow	No
m.6122A>G	COX1:gene-COX1:exon1:c.A795G:p.K265K,	synonymous SNV	Aged Bone Marrow	No
m.7543C>T	COX2:gene-COX2:exon1:c.C531T:p.G177G,	synonymous SNV	Aged Bone Marrow	No
m.5171G>A	Un Annotation	Un Annotation	Aged Bone Marrow	No

## Sheet: SD05
SD05. Differential peaks of top three mtSNPs in aging spleen tissues.
Peak	symbol	Pvalue	log2FC	pct.1	pct.2	Qvalue
chr13-24486065-24486368	NA	2.44074e-08	1.98521	0.056	0.012	0.0021036
chr4-133679571-133680011	Arid1a	8.83981e-12	1.94576	0.079	0.018	7.61876e-07
chr7-44525394-44525859	Mybpc2	3.40185e-08	1.8986	0.051	0.012	0.00293195
chr7-107609658-107610088	Ppfibp2	2.04459e-10	1.8896	0.069	0.016	1.76217e-05
chr4-44705327-44705597	Pax5	4.361e-08	1.86498	0.054	0.013	0.00375862
chr6-69500094-69500463	Igkv4-58	3.88623e-11	1.83508	0.058	0.014	3.34943e-06
chr3-21941572-21942053	NA	2.20702e-10	1.82426	0.062	0.015	1.90216e-05
chr6-61065906-61066280	Gm43893	3.54807e-08	1.78806	0.056	0.014	0.00305797
chr3-32489939-32490500	Kcnmb3	2.7814e-08	1.76086	0.059	0.015	0.0023972
chr4-105285454-105285923	NA	3.99768e-13	1.73093	0.103	0.026	3.44548e-08
chr7-76462514-76463165	Agbl1	7.8623e-08	1.72588	0.06	0.015	0.00677628
chr17-63931555-63931977	Fer	5.9477e-08	1.71244	0.065	0.018	0.00512614
chr9-62816393-62816752	NA	8.09694e-08	1.70851	0.075	0.02	0.00697851
chr15-61546571-61547073	D030024E09Rik	1.35826e-09	1.70179	0.069	0.018	0.000117064
chr14-102962099-102962480	NA	1.04706e-11	1.68105	0.095	0.025	9.0243e-07
chr3-136238867-136239419	Bank1	3.94571e-08	1.68057	0.075	0.02	0.00340069
chr7-125599571-125599954	NA	8.51737e-10	1.66818	0.089	0.024	7.34087e-05
chr15-55500025-55500525	Col14a1	7.53304e-09	1.664	0.088	0.023	0.00064925
chr9-81308645-81309229	NA	4.5486e-09	1.64989	0.087	0.023	0.00039203
chr14-60524908-60525657	Gm29266	4.86256e-11	1.64652	0.1	0.027	4.1909e-06
chr16-10487804-10488431	Ciita	4.53006e-12	1.6431	0.099	0.028	3.90432e-07
chr18-66447667-66448181	NA	5.37054e-08	1.64282	0.06	0.017	0.00462871
chr3-32421180-32421589	Pik3ca	5.65959e-09	1.63199	0.073	0.021	0.000487783
chr8-11107005-11107713	NA	5.36792e-08	1.62655	0.081	0.022	0.00462645
chr19-40616123-40616404	Gm16027	5.45839e-08	1.62518	0.066	0.019	0.00470442
chr15-27770751-27771189	Trio	1.61312e-11	1.62124	0.099	0.028	1.3903e-06
chr16-33606735-33607467	Slc12a8	4.49222e-10	1.61408	0.074	0.021	3.87171e-05
chr10-80610115-80610561	Scamp4	8.46265e-08	1.61053	0.063	0.017	0.0072937
chr13-30761142-30761807	Irf4	1.90101e-18	1.59207	0.14	0.04	1.63842e-13
chr19-41643039-41643630	Slit1	6.74862e-08	1.58824	0.07	0.02	0.00581643
chr16-19002725-19003430	NA	1.86214e-14	1.58308	0.132	0.038	1.60492e-09
chr14-8114220-8115062	Pxk	1.3143e-09	1.56639	0.09	0.025	0.000113276
chr13-83649740-83650311	Mef2c	1.98781e-10	1.56527	0.105	0.03	1.71323e-05
chr19-24656973-24657499	NA	1.99547e-08	1.55586	0.088	0.025	0.00171983
chr14-33189892-33190294	NA	7.65827e-09	1.55518	0.089	0.026	0.000660043
chr11-44682128-44682440	Ebf1	3.098e-08	1.55326	0.052	0.015	0.00267008
chr14-56830646-56831166	NA	7.61758e-10	1.54323	0.098	0.028	6.56536e-05
chr11-111818156-111818593	NA	4.69572e-10	1.53604	0.089	0.026	4.0471e-05
chr13-20208932-20209319	Elmo1	1.14354e-11	1.53371	0.09	0.026	9.85586e-07
chr1-165934634-165935387	Pou2f1	1.8753e-09	1.52789	0.102	0.03	0.000161627
chr7-19615124-19615610	Relb	5.99936e-14	1.52681	0.139	0.041	5.17067e-09
chr4-44709156-44709514	Pax5	1.40284e-10	1.52173	0.103	0.03	1.20907e-05
chr15-59037755-59038000	Mtss1	9.52043e-10	1.52058	0.076	0.023	8.20537e-05
chr7-137407552-137408022	9430038I01Rik	1.12739e-08	1.51891	0.073	0.021	0.00097166
chr3-115729069-115729769	NA	3.25702e-10	1.51536	0.101	0.029	2.80713e-05
chr13-43898460-43899029	NA	2.61888e-11	1.51534	0.114	0.034	2.25714e-06
chr16-36635144-36635747	Cd86	9.1642e-10	1.51203	0.086	0.025	7.89835e-05
chr1-130547530-130548398	Gm16083	4.10122e-14	1.50956	0.131	0.04	3.53472e-09
chr14-63416735-63417457	Blk	1.1176e-09	1.5048	0.121	0.035	9.63229e-05
chr11-107106422-107106954	Bptf	3.12376e-09	1.50441	0.096	0.029	0.000269228
chr9-33483066-33483832	Gm47777	4.46463e-14	1.50087	0.124	0.038	3.84793e-09
chr16-24467730-24468284	Lpp	1.4346e-08	1.4964	0.101	0.029	0.00123644
chr5-117160572-117160839	Taok3	6.08539e-08	1.49351	0.073	0.022	0.00524482
chr17-63189306-63189781	Fbxl17	3.73694e-09	1.48863	0.094	0.028	0.000322076
chr11-68498579-68499074	NA	5.4563e-15	1.48828	0.159	0.048	4.70262e-10
chr15-59039939-59040308	Mtss1	3.80302e-08	1.48423	0.092	0.028	0.00327771
chr10-96407964-96408566	NA	1.18932e-10	1.48397	0.115	0.034	1.02504e-05
chr8-45899814-45900750	Pdlim3	3.42011e-13	1.48313	0.13	0.039	2.94769e-08
chr16-19972725-19973171	Klhl6	5.54361e-09	1.47403	0.097	0.029	0.000477787
chr5-77289477-77290192	NA	4.47435e-16	1.47393	0.163	0.049	3.8563e-11
chr19-40970124-40970911	Blnk	3.18646e-11	1.4719	0.127	0.039	2.74631e-06
chr1-33551287-33551894	Prim2	8.81601e-12	1.47151	0.105	0.032	7.59826e-07
chr18-57307443-57307932	NA	9.71597e-10	1.47043	0.099	0.031	8.3739e-05
chr14-60682285-60682891	Spata13	4.80497e-10	1.46896	0.104	0.031	4.14126e-05
chr18-21675576-21676447	NA	4.14256e-08	1.46356	0.066	0.02	0.00357034
chr12-80001691-80002192	NA	9.29733e-10	1.46215	0.121	0.036	8.01309e-05
chr5-96930992-96931489	Gm8013	9.07923e-08	1.4608	0.06	0.019	0.00782511
chr8-36082449-36083131	NA	1.0025e-15	1.45954	0.143	0.045	8.64024e-11
chr13-51397862-51398274	Gm32834	1.41311e-09	1.45833	0.116	0.036	0.000121792
chr1-52521241-52521904	Rps27a-ps1	1.00541e-07	1.45493	0.083	0.026	0.0086653
chr3-126822434-126822855	Camk2d	4.86516e-12	1.45471	0.105	0.032	4.19313e-07
chr10-67673474-67673928	NA	8.28416e-08	1.45194	0.073	0.023	0.00713987
chr4-57867107-57867977	Pakap	1.05438e-11	1.45178	0.121	0.036	9.08741e-07
chr4-136144672-136145022	Id3	3.31919e-08	1.44928	0.096	0.031	0.00286071
chr7-118294667-118295181	NA	2.8897e-13	1.4488	0.169	0.053	2.49055e-08
chr13-44065697-44066271	NA	4.79708e-09	1.44876	0.109	0.034	0.000413446
chr13-83066091-83066797	2310067P03Rik	3.84044e-09	1.44865	0.122	0.038	0.000330996
chr2-9986063-9986594	Taf3	3.27973e-09	1.44637	0.085	0.026	0.00028267
chr1-38902533-38903010	NA	5.63087e-09	1.44606	0.091	0.028	0.000485308
chr2-70558989-70559859	Gad1	1.24994e-10	1.44363	0.112	0.034	1.07729e-05
chr1-170729307-170729807	Atf6	8.4368e-09	1.44181	0.077	0.024	0.000727143
chr4-44710711-44711106	Pax5	6.25994e-08	1.44082	0.091	0.028	0.00539525
chr1-127858952-127859585	NA	1.01442e-08	1.43941	0.112	0.034	0.000874294
chr1-118453468-118454025	Gm26080	2.5231e-08	1.43677	0.094	0.029	0.00217458
chr4-44671085-44671912	Gm12462	4.86594e-18	1.42807	0.187	0.058	4.19381e-13
chr6-48693037-48693410	NA	6.17841e-11	1.42702	0.101	0.032	5.32499e-06
chr9-42033475-42034548	Gm16214	7.48289e-08	1.42326	0.089	0.028	0.00644928
chr4-105316612-105317246	NA	9.71892e-08	1.42242	0.078	0.024	0.00837645
chr5-62790899-62791652	NA	4.0474e-08	1.41656	0.089	0.028	0.00348833
chr5-39630727-39631537	Hs3st1	1.3215e-28	1.41586	0.246	0.079	1.13896e-23
chr14-54231203-54231565	NA	4.92138e-09	1.4155	0.103	0.032	0.000424159
chr2-158734690-158735244	Ppp1r16b	1.06064e-07	1.41212	0.115	0.036	0.00914138
chr15-78165361-78165754	Ift27	6.12725e-09	1.40843	0.105	0.034	0.000528089
chr4-129525252-129525822	Hdac1	4.53083e-10	1.40785	0.139	0.044	3.90498e-05
chr18-84088834-84089091	Zadh2	8.68337e-09	1.40631	0.099	0.03	0.000748394
chr4-139258849-139259445	Capzb	8.10453e-11	1.40568	0.15	0.048	6.98505e-06
chr2-168257212-168257907	NA	3.66577e-11	1.40557	0.115	0.035	3.15942e-06
chr15-86094427-86095172	Gramd4	6.70196e-09	1.40533	0.098	0.032	0.000577622
chr5-143038340-143039409	Rnf216	2.64173e-10	1.4045	0.114	0.037	2.27683e-05
chr14-78914167-78914628	Vwa8	5.96638e-14	1.40407	0.149	0.046	5.14225e-09
chr11-114185399-114186243	1700001J04Rik	2.89128e-23	1.40331	0.245	0.078	2.4919e-18
chr4-135902720-135903186	Cnr2	1.09192e-09	1.40179	0.111	0.035	9.41092e-05
chr1-85608283-85608983	Sp140	3.37744e-08	1.40133	0.109	0.035	0.00291091
chr9-70209466-70210106	Myo1e	5.39104e-10	1.40089	0.126	0.039	4.64637e-05
chr6-48689406-48689760	Gimap4	4.15752e-08	1.39993	0.113	0.035	0.00358324
chr4-44967351-44967857	Gm12493	3.04793e-09	1.39962	0.123	0.04	0.000262692
chr3-121387433-121388071	NA	7.82783e-09	1.3983	0.107	0.034	0.000674657
chr9-13509693-13510325	Maml2	7.61095e-08	1.39721	0.098	0.032	0.00655965
chr10-60219875-60220584	Chst3	6.60537e-08	1.39654	0.099	0.031	0.00569297
chr1-181237318-181237754	NA	1.1869e-09	1.39554	0.108	0.034	0.000102296
chr8-87708183-87708797	Zfp423	1.38205e-11	1.39471	0.133	0.043	1.19115e-06
chr13-34683792-34684518	NA	9.97162e-10	1.3936	0.117	0.037	8.59424e-05
chr13-58197835-58198381	Ubqln1	2.87113e-09	1.39128	0.091	0.029	0.000247454
chr15-34412149-34412909	Matn2	3.35348e-13	1.39058	0.127	0.04	2.89026e-08
chr8-123953766-123954829	Gm45890	2.18328e-15	1.38959	0.153	0.049	1.88171e-10
chr8-25118813-25119404	NA	2.31167e-15	1.3886	0.174	0.055	1.99236e-10
chr11-44764413-44765528	Ebf1	2.4134e-26	1.38824	0.261	0.084	2.08004e-21
chr11-44475303-44475930	NA	1.09735e-07	1.38811	0.103	0.033	0.00945776
chr4-120053593-120054584	Hivep3	1.39119e-08	1.38721	0.126	0.042	0.00119902
chr16-10508701-10509147	Dexi	3.201e-11	1.3869	0.126	0.04	2.75884e-06
chr1-175643607-175644402	Kmo	3.65397e-08	1.38058	0.115	0.036	0.00314925
chr5-140374126-140374689	Snx8	5.64812e-08	1.38034	0.073	0.023	0.00486795
chr10-80429797-80430213	Tcf3	4.82976e-08	1.37901	0.112	0.035	0.00416263
chr18-75306613-75307500	NA	7.87687e-08	1.3784	0.109	0.035	0.00678884
chr12-85992147-85993213	Ttll5	5.99842e-11	1.37647	0.142	0.047	5.16986e-06
chr11-46125900-46126271	Adam19	2.82014e-08	1.37609	0.108	0.036	0.0024306
chr6-86784766-86785244	Anxa4	1.15318e-08	1.37464	0.101	0.033	0.000993894
chr3-8983748-8984322	Tpd52	1.97178e-11	1.36883	0.13	0.043	1.69941e-06
chr5-147476958-147477566	Pan3	2.40432e-08	1.36738	0.089	0.03	0.00207221
chr19-53869611-53870487	NA	1.58532e-12	1.36727	0.17	0.056	1.36634e-07
chr1-133084074-133084674	Pik3c2b	7.16493e-10	1.36585	0.127	0.04	6.17524e-05
chr15-86054022-86054656	NA	2.34895e-10	1.36383	0.146	0.049	2.02449e-05
chr17-50180928-50181395	Rftn1	1.44439e-11	1.36311	0.152	0.049	1.24488e-06
chr18-10918162-10918784	NA	3.24426e-15	1.36297	0.16	0.051	2.79613e-10
chr1-157063742-157064227	NA	2.67657e-08	1.36268	0.116	0.037	0.00230686
chr19-32183117-32183459	Sgms1	4.65124e-08	1.3625	0.101	0.032	0.00400876
chr7-66194628-66194969	NA	5.3256e-10	1.36148	0.105	0.034	4.58997e-05
chr1-176732896-176733310	NA	7.83747e-08	1.36146	0.093	0.03	0.00675488
chr5-146681545-146682074	NA	1.96831e-08	1.36064	0.112	0.036	0.00169643
chr16-58546031-58546579	NA	3.81659e-08	1.35997	0.085	0.029	0.00328941
chr14-47165186-47166160	Gch1	2.20885e-17	1.35448	0.192	0.063	1.90374e-12
chr1-189801253-189801803	Ptpn14	3.44686e-13	1.35391	0.16	0.051	2.97075e-08
chr11-6184359-6185014	Gm11969	7.65194e-10	1.35368	0.128	0.041	6.59498e-05
chr2-117303577-117304503	Rasgrp1	8.08718e-13	1.35332	0.154	0.053	6.9701e-08
chr3-52638841-52639314	NA	3.02125e-12	1.35016	0.156	0.048	2.60393e-07
chr19-40995770-40996537	Blnk	3.46678e-09	1.34985	0.123	0.04	0.000298792
chr8-3694009-3694588	Fcer2a	2.56686e-09	1.34711	0.104	0.034	0.00022123
chr13-41491609-41491989	Gm32401	9.80968e-08	1.34669	0.129	0.043	0.00845467
chr2-158700696-158701321	Ppp1r16b	1.27868e-10	1.34631	0.116	0.038	1.10206e-05
chr17-15353056-15353652	NA	1.07906e-07	1.34625	0.097	0.032	0.00930013
chr1-191813114-191813755	NA	1.11079e-11	1.34502	0.132	0.043	9.5736e-07
chr14-100210928-100211571	4930517O19Rik	3.33361e-12	1.34499	0.129	0.041	2.87314e-07
chr7-137575853-137576831	NA	1.17484e-11	1.34451	0.147	0.048	1.01256e-06
chr19-6048691-6049140	Syvn1	3.80098e-09	1.34394	0.157	0.051	0.000327595
chr16-19064436-19065013	Iglj1	3.37502e-09	1.34295	0.111	0.035	0.000290883
chr15-73718040-73718460	NA	3.6394e-08	1.34276	0.101	0.034	0.00313669
chr3-122403815-122404384	Bcar3	8.68409e-16	1.34243	0.173	0.055	7.48455e-11
chr2-9997602-9998028	Taf3	3.07112e-10	1.34072	0.102	0.034	2.64691e-05
chr6-125467152-125467835	Cd9	2.92978e-13	1.34056	0.149	0.05	2.52509e-08
chr19-11485353-11486150	BE692007	1.03241e-13	1.34045	0.164	0.055	8.89805e-09
chr1-138614594-138615059	Nek7	1.07814e-11	1.3404	0.164	0.054	9.29217e-07
chr3-87506406-87507278	NA	3.36298e-10	1.33964	0.144	0.049	2.89845e-05
chr14-40999778-41000587	Prxl2a	5.62015e-29	1.3373	0.248	0.082	4.84384e-24
chr7-110282902-110283256	Gm45515	7.69321e-08	1.33701	0.097	0.033	0.00663055
chr17-83339067-83340108	NA	8.18136e-10	1.33268	0.124	0.042	7.05127e-05
chr2-173385475-173386190	NA	1.0214e-12	1.33253	0.143	0.046	8.80312e-08
chr1-180541299-180541784	NA	6.84497e-11	1.32896	0.143	0.047	5.89947e-06
chr2-166875606-166876032	Arfgef2	4.78908e-09	1.32736	0.122	0.041	0.000412756
chr1-138246872-138247192	NA	5.0553e-09	1.32588	0.106	0.035	0.000435701
chr5-123381794-123382395	NA	2.64467e-08	1.32391	0.123	0.042	0.00227936
chr2-148763721-148764512	NA	1.86909e-14	1.32377	0.176	0.056	1.61091e-09
chr3-130809650-130810585	NA	8.58242e-08	1.32305	0.118	0.039	0.00739693
chr11-24131872-24132338	Bcl11a	2.13938e-08	1.32258	0.111	0.038	0.00184386
chr11-106313585-106314002	Cd79b	1.54197e-09	1.32137	0.132	0.044	0.000132898
chr18-84385089-84385617	Zfp407	1.72573e-09	1.32107	0.107	0.035	0.000148735
chr2-17396241-17396699	Nebl	1.64263e-10	1.31971	0.114	0.038	1.41573e-05
chr4-111441830-111442872	Bend5	8.63856e-15	1.31964	0.189	0.062	7.44531e-10
chr17-25044706-25045688	Ift140	6.82602e-08	1.3188	0.092	0.03	0.00588314
chr11-54733439-54733982	Gm12227	5.92151e-08	1.31813	0.116	0.04	0.00510357
chr11-106308181-106308591	NA	2.28634e-13	1.3177	0.155	0.05	1.97053e-08
chr2-27296891-27297596	Vav2	4.33677e-11	1.31677	0.145	0.048	3.73773e-06
chr16-17409150-17409521	Snap29	3.95323e-08	1.31623	0.114	0.039	0.00340717
chr4-44905627-44906365	Zcchc7	4.40738e-08	1.31466	0.098	0.032	0.00379859
chr7-110242056-110242868	Swap70	1.21597e-15	1.31359	0.191	0.064	1.04801e-10
chr1-130850306-130850903	Pigr	1.60887e-16	1.31344	0.18	0.058	1.38664e-11
chr2-164422657-164423597	NA	2.40275e-14	1.31256	0.169	0.056	2.07085e-09
chr19-38025598-38026600	Myof	1.90785e-11	1.31187	0.142	0.047	1.64432e-06
chr9-58272232-58272745	NA	1.1403e-09	1.31142	0.138	0.047	9.82789e-05
chr13-52600035-52600680	Syk	1.28076e-11	1.31023	0.163	0.056	1.10385e-06
chr18-25590503-25591309	Celf4	1.61548e-22	1.30917	0.258	0.086	1.39234e-17
chr19-40963051-40963543	Blnk	3.50078e-09	1.30667	0.15	0.052	0.000301722
chr6-70709294-70710004	NA	1.49974e-08	1.30643	0.114	0.038	0.00129258
chr7-43392375-43393165	Gm44540	4.8662e-13	1.3062	0.18	0.061	4.19403e-08
chr7-24564598-24565325	Xrcc1	2.35214e-08	1.30578	0.134	0.045	0.00202724
chr4-53277754-53278541	NA	1.8577e-16	1.3053	0.188	0.062	1.6011e-11
chr15-61441309-61442180	NA	5.16895e-10	1.30433	0.148	0.049	4.45496e-05
chr6-22330264-22331032	Fam3c	1.92954e-08	1.30278	0.104	0.036	0.00166301
chr17-34299467-34299861	Gm20513	6.00742e-15	1.30267	0.182	0.061	5.17761e-10
chr13-24487066-24487943	Gm22013	4.00857e-13	1.30158	0.16	0.054	3.45487e-08
chr11-106324854-106325351	Scn4a	1.2966e-08	1.30032	0.133	0.046	0.0011175
chr2-84963935-84964642	NA	7.461e-10	1.29906	0.154	0.052	6.43041e-05
chr2-90667463-90668392	NA	7.78289e-10	1.2969	0.121	0.041	6.70784e-05
chr9-121298630-121299212	Trak1	1.08581e-07	1.29659	0.118	0.041	0.00935826
chr19-29271181-29271622	Jak2	2.80209e-08	1.29543	0.09	0.032	0.00241504
chr6-15745893-15746354	Mdfic	1.89798e-10	1.29521	0.13	0.044	1.63582e-05
chr10-60168301-60169352	NA	2.20128e-16	1.29439	0.214	0.072	1.89722e-11
chr12-17411877-17412602	Nol10	4.34675e-08	1.29257	0.111	0.038	0.00374633
chr6-14121465-14122011	NA	7.20854e-09	1.29064	0.135	0.048	0.000621283
chr13-46043094-46043685	NA	1.6826e-09	1.29058	0.132	0.045	0.000145018
chr16-33707980-33708552	Heg1	9e-10	1.29006	0.104	0.037	7.75683e-05
chr17-34238555-34239130	H2-Ob	2.44079e-10	1.28981	0.168	0.058	2.10365e-05
chr4-44667468-44667980	4930517J16Rik	1.46027e-12	1.28674	0.16	0.052	1.25857e-07
chr1-107447263-107448005	Serpinb7	3.79228e-08	1.28497	0.124	0.043	0.00326846
chr15-96474431-96475094	NA	1.17266e-09	1.28304	0.155	0.053	0.000101068
chr4-53345060-53345905	NA	9.37266e-09	1.27977	0.129	0.045	0.000807801
chr12-98574382-98575365	Kcnk10	3.34974e-10	1.27918	0.113	0.039	2.88704e-05
chr4-8709416-8710227	Chd7	5.16442e-09	1.27891	0.136	0.047	0.000445106
chr4-6924533-6925234	Tox	1.3788e-10	1.27877	0.188	0.063	1.18834e-05
chr7-46409171-46409855	Kcnc1	1.35872e-08	1.27663	0.141	0.048	0.00117104
chr16-91746631-91746990	Atp5o	4.12597e-08	1.27648	0.09	0.031	0.00355605
chr9-44526257-44526942	Cxcr5	9.91806e-27	1.27611	0.284	0.1	8.54807e-22
chr17-31067035-31067521	Abcg1	3.15159e-16	1.27538	0.189	0.064	2.71626e-11
chr4-44680145-44680879	Gm12462	2.60311e-11	1.27179	0.145	0.049	2.24354e-06
chr9-96739974-96741418	Zbtb38	3.3635e-09	1.27166	0.15	0.054	0.00028989
chr18-39409363-39410086	NA	1.1374e-08	1.27101	0.123	0.042	0.000980295
chr12-32993885-32994524	NA	1.71659e-08	1.27052	0.129	0.043	0.00147948
chr4-47746439-47747225	NA	2.26465e-08	1.26932	0.13	0.044	0.00195183
chr1-159991910-159992695	NA	6.86464e-11	1.26917	0.148	0.051	5.91643e-06
chr8-22724019-22724511	NA	1.23365e-10	1.26901	0.113	0.04	1.06324e-05
chr17-75465112-75465874	Rasgrp3	2.17307e-11	1.26889	0.188	0.065	1.8729e-06
chr6-29838437-29838995	Ahcyl2	2.83392e-08	1.26886	0.13	0.046	0.00244247
chr2-174871293-174871697	NA	3.48154e-11	1.26689	0.141	0.048	3.00063e-06
chrX-167088999-167089383	Gm15232	2.45558e-08	1.26673	0.11	0.039	0.00211639
chr19-41615773-41616354	Slit1	3.52564e-13	1.26602	0.163	0.056	3.03864e-08
chr1-24685594-24686083	Lmbrd1	1.22206e-15	1.26566	0.193	0.066	1.05326e-10
chr17-86353670-86354510	Prkce	3.20112e-11	1.26413	0.158	0.054	2.75895e-06
chr11-35090978-35091417	NA	1.27821e-10	1.26362	0.145	0.05	1.10165e-05
chr19-21583490-21584244	1110059E24Rik	4.0081e-10	1.26177	0.159	0.055	3.45446e-05
chr17-48107245-48108276	NA	4.91112e-11	1.26162	0.143	0.05	4.23275e-06
chr7-98488254-98488790	Lrrc32	1.05286e-13	1.26087	0.144	0.051	9.07428e-09
chr16-11496275-11496708	Gm15897	4.05183e-09	1.26055	0.131	0.045	0.000349215
chr6-117874674-117875313	NA	9.69066e-12	1.2598	0.174	0.061	8.35209e-07
chr16-29727359-29727901	NA	1.63354e-08	1.25963	0.098	0.034	0.0014079
chr2-131993274-131994209	Rassf2	2.47411e-09	1.25799	0.122	0.043	0.000213236
chr14-100284398-100285377	Gm41231	3.88922e-12	1.25605	0.162	0.055	3.352e-07
chr2-167954993-167955344	Ptpn1	2.63464e-08	1.25578	0.122	0.043	0.00227071
chr2-158706739-158707512	Ppp1r16b	3.86667e-09	1.25523	0.136	0.047	0.000333257
chr1-138248709-138249138	NA	4.90973e-09	1.25516	0.146	0.051	0.000423155
chr2-150830793-150831509	Pygb	4.02398e-10	1.25498	0.171	0.059	3.46815e-05
chr11-31999655-32000640	Nsg2	1.05922e-07	1.25496	0.115	0.041	0.00912909
chr11-22692872-22693733	NA	4.68678e-09	1.25442	0.135	0.046	0.00040394
chr1-153415076-153415416	E330020D12Rik	8.8762e-08	1.2538	0.142	0.05	0.00765013
chr10-117910486-117910911	NA	6.49936e-08	1.25359	0.106	0.036	0.0056016
chr2-174880490-174881109	NA	2.98587e-09	1.25333	0.151	0.052	0.000257343
chr10-96621023-96621367	Btg1	2.04052e-08	1.25116	0.142	0.05	0.00175866
chr11-99186909-99187285	NA	4.21886e-08	1.25086	0.125	0.044	0.00363611
chr12-79642843-79643157	Rad51b	8.25014e-08	1.25014	0.117	0.043	0.00711054
chr9-32391173-32391540	Kcnj1	3.44825e-08	1.2492	0.122	0.041	0.00297194
chr16-56068522-56069026	Gm24047	2.13556e-08	1.24849	0.138	0.048	0.00184057
chr10-39479024-39479833	Fyn	1.51345e-08	1.24772	0.111	0.041	0.0013044
chr19-44382921-44383475	NA	6.44113e-10	1.24674	0.143	0.049	5.55141e-05
chr13-24230427-24231628	Carmil1	3.39812e-21	1.24663	0.246	0.086	2.92874e-16
chr2-70614901-70615406	NA	2.74274e-13	1.24608	0.16	0.055	2.36388e-08
chr18-53937307-53937778	Csnk1g3	2.00777e-13	1.24537	0.175	0.061	1.73044e-08
chr19-60284776-60285400	NA	5.96188e-09	1.24511	0.125	0.043	0.000513837
chr12-105596920-105597717	NA	1.94252e-13	1.244	0.174	0.061	1.6742e-08
chr11-117799224-117799658	6030468B19Rik	5.97167e-08	1.24238	0.126	0.044	0.0051468
chr2-93131948-93132694	NA	3.2398e-08	1.2405	0.114	0.04	0.00279229
chr5-114864798-114865303	4930519G04Rik	7.39414e-12	1.2404	0.166	0.059	6.37278e-07
chr1-78435858-78436474	Farsb	5.1905e-12	1.24019	0.135	0.047	4.47354e-07
chr10-123159187-123159729	Usp15	3.83894e-08	1.23977	0.109	0.039	0.00330867
chr3-14880334-14880801	NA	2.30482e-08	1.23965	0.122	0.043	0.00198646
chr9-32394687-32395390	Kcnj1	1.02979e-11	1.23718	0.179	0.062	8.87545e-07
chr17-56443334-56443958	Ptprs	1.62214e-08	1.23678	0.127	0.046	0.00139807
chr9-89842558-89843194	4930524O08Rik	1.06883e-08	1.23564	0.134	0.047	0.000921194
chr9-58510313-58510961	NA	3.72358e-10	1.23561	0.15	0.053	3.20924e-05
chr5-64662279-64662940	NA	5.8157e-11	1.2352	0.147	0.053	5.01238e-06
chr7-44531289-44531673	Spib	1.65451e-09	1.23483	0.17	0.059	0.000142597
chr11-86385516-86386413	NA	8.19856e-13	1.2342	0.194	0.068	7.06609e-08
chr9-103449079-103449814	5830418P13Rik	3.14605e-17	1.23405	0.213	0.072	2.71148e-12
chr2-6309342-6309951	A230108P19Rik	2.18898e-12	1.23351	0.179	0.064	1.88661e-07
chr15-61540619-61541495	Gm49498	1.50793e-08	1.23314	0.141	0.052	0.00129964
chr5-75066647-75067586	NA	8.12074e-11	1.23064	0.166	0.059	6.99902e-06
chr17-26789970-26791181	Bnip1	4.64712e-13	1.23029	0.184	0.065	4.00521e-08
chr11-32587386-32587962	Stk10	7.67658e-12	1.22966	0.154	0.056	6.61621e-07
chr2-117417221-117417938	Gm13982	4.75511e-10	1.22804	0.139	0.049	4.09829e-05
chr1-160047471-160048065	4930523C07Rik	1.60545e-11	1.22797	0.172	0.062	1.38369e-06
chr1-133083070-133083706	Pik3c2b	4.01388e-14	1.22752	0.229	0.081	3.45944e-09
chr10-54005744-54006448	Man1a	5.99095e-11	1.2264	0.184	0.065	5.16342e-06
chr5-39637903-39638317	Hs3st1	1.58828e-09	1.22518	0.145	0.051	0.000136889
chr14-20167770-20168904	Kcnk5	1.17404e-08	1.22503	0.111	0.039	0.00101187
chr14-20379340-20380185	Fam149b	1.0292e-10	1.22441	0.193	0.068	8.87034e-06
chr11-44616806-44617509	Gm37695	1.06819e-09	1.22102	0.133	0.047	9.2064e-05
chr19-24645995-24646664	NA	7.82853e-13	1.22094	0.176	0.061	6.74718e-08
chr19-44377950-44378533	NA	9.96861e-12	1.22067	0.157	0.055	8.59164e-07
chr13-112398094-112398659	NA	1.98858e-08	1.22008	0.148	0.054	0.0017139
chr14-69830634-69831388	NA	1.98311e-12	1.22001	0.191	0.067	1.70918e-07
chr10-78092326-78093113	NA	2.22248e-17	1.21967	0.243	0.084	1.91549e-12
chr11-44950333-44950808	Ebf1	3.60198e-13	1.21938	0.168	0.058	3.10444e-08
chr5-120830796-120831470	NA	2.58146e-09	1.21883	0.107	0.039	0.000222489
chr2-163662422-163663191	Pkig	4.99612e-08	1.21718	0.146	0.054	0.00430601
chr16-11077480-11078217	Txndc11	3.06492e-18	1.21647	0.27	0.093	2.64156e-13
chr6-145893366-145894197	NA	6.99716e-12	1.21587	0.192	0.07	6.03064e-07
chr1-130863978-130864734	Fcmr	1.30832e-10	1.21464	0.186	0.065	1.1276e-05
chr9-116216726-116217156	Gm31410	8.67688e-08	1.21407	0.147	0.051	0.00747835
chr5-120693965-120694357	Dtx1	2.00006e-09	1.21303	0.145	0.052	0.000172379
chr18-39008928-39009411	Arhgap26	3.0137e-12	1.21273	0.175	0.062	2.59742e-07
chr6-70743826-70744411	NA	1.42174e-08	1.21221	0.158	0.057	0.00122536
chr7-110286129-110286728	NA	2.15489e-11	1.21171	0.177	0.064	1.85724e-06
chr14-68918590-68919111	NA	3.90919e-12	1.21072	0.172	0.061	3.36921e-07
chr2-102795046-102795545	NA	2.313e-10	1.20998	0.152	0.053	1.9935e-05
chr4-155237084-155237567	NA	3.75712e-08	1.20947	0.115	0.042	0.00323814
chr11-43388078-43388664	NA	1.1205e-09	1.20836	0.138	0.052	9.65729e-05
chr10-70039783-70040576	NA	2.03219e-09	1.20826	0.142	0.051	0.000175149
chr15-77834320-77834790	Myh9	2.92673e-14	1.20776	0.226	0.082	2.52246e-09
chr4-32238392-32238881	Bach2	4.81574e-08	1.20623	0.137	0.048	0.00415054
chr17-88700731-88701346	Gtf2a1l	7.3498e-09	1.20617	0.135	0.048	0.000633457
chr7-98164944-98165690	Capn5	9.33927e-13	1.2061	0.211	0.077	8.04923e-08
chr19-46466202-46466662	Sufu	1.09789e-13	1.20489	0.177	0.062	9.46238e-09
chr7-101213491-101214291	Fchsd2	5.54617e-14	1.20486	0.22	0.079	4.78008e-09
chrX-136992613-136993530	Zcchc18	8.58114e-09	1.20452	0.142	0.052	0.000739583
chr10-117559461-117560340	Gm32235	5.65005e-11	1.20189	0.164	0.059	4.86961e-06
chr16-52147308-52147730	Cblb	1.31563e-11	1.20136	0.17	0.06	1.1339e-06
chr16-11399427-11400499	Snx29	1.05788e-10	1.20102	0.194	0.07	9.11759e-06
chr11-51643951-51644768	N4bp3	9.2017e-08	1.19915	0.159	0.059	0.00793067
chr17-73814621-73815258	Ehd3	5.02283e-09	1.19813	0.149	0.054	0.000432903
chr6-99057105-99057655	Foxp1	1.7249e-08	1.19692	0.17	0.061	0.00148664
chr15-82224153-82224726	Tnfrsf13c	2.78825e-15	1.19659	0.227	0.081	2.40311e-10
chr6-113669775-113670196	Irak2	4.70305e-08	1.19514	0.116	0.042	0.00405342
chr1-75524754-75525173	Stk11ip	5.6946e-10	1.19513	0.135	0.048	4.908e-05
chr9-58271112-58271554	NA	3.61255e-11	1.19356	0.191	0.069	3.11355e-06
chr9-115489068-115489817	NA	1.99969e-21	1.1931	0.265	0.094	1.72347e-16
chr3-81925811-81926321	Gm9989	1.05623e-13	1.19145	0.209	0.074	9.1033e-09
chr1-23720408-23721513	NA	2.18459e-09	1.19122	0.137	0.049	0.000188283
chr15-62181343-62182028	Pvt1	5.4654e-20	1.19043	0.238	0.084	4.71046e-15
chr9-32747491-32748170	Ets1	1.4299e-08	1.18997	0.169	0.062	0.00123239
chr5-62778633-62779207	NA	1.39076e-09	1.18987	0.152	0.055	0.000119866
chr11-45116614-45117249	Gm12159	3.73789e-09	1.18968	0.147	0.053	0.000322157
chr1-127514338-127515116	Tmem163	1.87012e-27	1.18941	0.315	0.117	1.6118e-22
chr8-72364981-72365480	Eps15l1	3.8105e-08	1.18844	0.159	0.057	0.00328415
chr7-104291325-104291999	NA	1.74889e-15	1.18784	0.205	0.073	1.50731e-10
chr1-170928471-170928988	Fcrla	7.23065e-16	1.18761	0.213	0.074	6.23188e-11
chr13-107094376-107094946	Gm31452	3.79743e-16	1.18721	0.215	0.08	3.27289e-11
chr13-58551528-58552413	Slc28a3	1.6919e-08	1.18567	0.136	0.05	0.00145819
chr6-145845356-145846059	NA	8.67956e-09	1.18541	0.157	0.057	0.000748065
chr18-65301536-65301928	Alpk2	6.34682e-09	1.18375	0.139	0.051	0.000547014
chr3-107037994-107039006	Kcna3	1.85009e-08	1.18374	0.169	0.063	0.00159453
chr12-32212805-32213179	NA	1.07741e-07	1.18267	0.123	0.046	0.00928586
chr9-55387843-55388557	Tmem266	1.86031e-12	1.18247	0.19	0.071	1.60335e-07
chr9-7742750-7743267	NA	2.47759e-08	1.18245	0.153	0.055	0.00213536
chr17-64668562-64668976	Man2a1	6.52523e-13	1.18223	0.182	0.067	5.6239e-08
chr17-46388196-46388668	Zfp318	1.92963e-12	1.18184	0.177	0.066	1.66309e-07
chr7-114300947-114301940	NA	6.21958e-10	1.18152	0.16	0.059	5.36047e-05
chr2-103894895-103895549	NA	1.90645e-18	1.18132	0.223	0.081	1.64312e-13
chr3-143646644-143647568	Gm38006	8.83584e-12	1.18033	0.172	0.063	7.61535e-07
chr8-67996627-67997468	Psd3	1.82812e-09	1.17929	0.167	0.061	0.00015756
chr1-58797394-58797798	Gm37760	4.09441e-08	1.17911	0.144	0.053	0.00352885
chr16-30678249-30679363	NA	4.80754e-10	1.17776	0.196	0.071	4.14347e-05
chr16-19178865-19180135	NA	1.89176e-13	1.17727	0.22	0.081	1.63045e-08
chr15-72864179-72865216	Trappc9	3.83829e-09	1.17662	0.148	0.054	0.000330811
chr15-80599262-80599912	Grap2	2.74258e-08	1.17561	0.166	0.061	0.00236375
chr5-115132516-115133046	Unc119b	1.7391e-11	1.17514	0.131	0.05	1.49887e-06
chr11-94591515-94592179	Acsf2	1.58855e-08	1.17513	0.152	0.056	0.00136913
chr17-47943080-47943616	NA	9.51338e-12	1.17324	0.209	0.076	8.1993e-07
chr3-126696616-126697180	Camk2d	5.59493e-08	1.17268	0.144	0.052	0.0048221
chr4-44704476-44704885	5730488B01Rik	1.47952e-15	1.1715	0.225	0.081	1.27516e-10
chr1-164078267-164078854	Sell	4.30833e-16	1.1711	0.259	0.096	3.71322e-11
chr8-122937547-122938013	Ankrd11	8.53339e-12	1.17096	0.186	0.067	7.35468e-07
chr5-65863214-65863849	Rhoh	7.57123e-09	1.16678	0.167	0.062	0.000652542
chr5-96979902-96980666	NA	7.20243e-18	1.16627	0.258	0.097	6.20756e-13
chr10-41962834-41963227	Armc2	5.69503e-09	1.16587	0.111	0.041	0.000490838
chr2-117328314-117329007	Rasgrp1	6.82442e-10	1.16569	0.163	0.06	5.88176e-05
chr11-82667944-82668646	NA	2.21535e-10	1.16562	0.154	0.056	1.90934e-05
chr9-70207148-70207533	Myo1e	4.25515e-10	1.16541	0.165	0.061	3.66739e-05
chr13-112004141-112004573	Gm15323	5.18641e-09	1.16526	0.168	0.062	0.000447001
chr4-128734927-128735714	Phc2	2.60217e-19	1.16506	0.257	0.092	2.24273e-14
chr8-116633778-116634256	Cdyl2	1.00944e-08	1.16478	0.136	0.051	0.000870006
chr19-44376518-44377010	NA	1.42629e-11	1.16379	0.2	0.073	1.22928e-06
chr17-34300839-34301536	Gm20513	2.15882e-16	1.16013	0.297	0.112	1.86062e-11
chr17-88190605-88191239	NA	6.21319e-11	1.15908	0.181	0.067	5.35496e-06
chr7-24451855-24452398	Irgc1	1.9641e-19	1.15839	0.255	0.092	1.6928e-14
chr15-82218658-82219580	NA	8.75192e-08	1.15802	0.189	0.07	0.00754302
chr15-31279631-31280295	Gm49296	3.17881e-09	1.15753	0.116	0.043	0.000273972
chr16-49970038-49970923	NA	2.89889e-10	1.15645	0.184	0.071	2.49847e-05
chr17-34304643-34305194	Gm20513	1.51502e-16	1.15617	0.278	0.104	1.30575e-11
chr16-10515837-10516627	Dexi	1.34405e-28	1.15557	0.339	0.126	1.1584e-23
chr11-86399153-86400124	NA	1.42756e-09	1.15527	0.183	0.068	0.000123037
chr13-37345002-37346293	Ly86	7.37732e-11	1.15439	0.239	0.091	6.35829e-06
chr4-44672664-44673271	Gm12462	7.55273e-16	1.15402	0.244	0.09	6.50947e-11
chr16-10806157-10806588	Prm1	1.74071e-09	1.15399	0.147	0.055	0.000150027
chr14-31416366-31417019	Sh3bp5	1.7505e-14	1.15379	0.209	0.078	1.5087e-09
chr19-53441434-53442016	NA	1.8544e-14	1.15348	0.236	0.086	1.59825e-09
chr18-56470754-56471273	Gramd3	1.0033e-15	1.15321	0.245	0.09	8.64711e-11
chr11-75560894-75561481	Slc43a2	1.06855e-11	1.15288	0.215	0.081	9.20953e-07
chr10-91027637-91028437	Apaf1	4.18766e-09	1.15222	0.161	0.058	0.000360922
chr4-141625055-141625749	Plekhm2	1.06496e-07	1.15214	0.139	0.053	0.00917853
chr15-91633925-91634705	NA	5.34045e-10	1.15186	0.198	0.074	4.60278e-05
chr11-72446392-72447146	Mybbp1a	9.36119e-09	1.15179	0.142	0.054	0.000806812
chr1-78422534-78423086	Farsb	1.02539e-08	1.1515	0.122	0.044	0.000883749
chr7-101059221-101059668	NA	2.44317e-10	1.15122	0.172	0.063	2.1057e-05
chr8-120701673-120702538	Gm20388	6.76719e-10	1.14998	0.184	0.07	5.83244e-05
chr12-16383475-16384088	NA	5.77232e-09	1.14986	0.167	0.063	0.000497499
chr6-8504818-8505285	A430035B10Rik	1.60963e-09	1.14939	0.176	0.065	0.000138729
chr4-111399512-111400229	Agbl4	2.05409e-08	1.14858	0.135	0.049	0.00177036
chr5-120620785-120621756	Ddx54	4.78716e-20	1.14636	0.29	0.112	4.12591e-15
chr11-72953445-72954633	NA	2.32882e-10	1.14525	0.178	0.068	2.00714e-05
chr14-70283653-70284213	Ppp3cc	2.72514e-12	1.14419	0.197	0.073	2.34872e-07
chr9-115492505-115493169	NA	5.92575e-12	1.14388	0.199	0.074	5.10722e-07
chr12-113227806-113228971	NA	5.07568e-23	1.14321	0.324	0.118	4.37458e-18
chr10-128438883-128439342	Rnf41	2.22538e-15	1.14219	0.211	0.078	1.91799e-10
chr13-43765156-43765846	NA	1.54257e-11	1.14011	0.22	0.082	1.3295e-06
chr2-158673490-158673910	Ppp1r16b	4.33588e-10	1.13801	0.18	0.068	3.73697e-05
chr5-122949117-122949610	Kdm2b	3.23633e-10	1.13719	0.163	0.06	2.78929e-05
chr7-25576444-25577427	Gm29918	2.42012e-09	1.13704	0.187	0.07	0.000208583
chr19-11491408-11492201	Gm8369	5.04608e-17	1.13676	0.233	0.085	4.34906e-12
chr2-131190702-131191274	Cdc25b	6.15359e-08	1.13653	0.142	0.053	0.00530359
chr5-65919163-65919800	NA	1.2948e-08	1.1358	0.148	0.055	0.00111595
chr1-36281811-36282592	NA	8.63482e-15	1.1304	0.192	0.072	7.44209e-10
chr19-41328799-41329250	Pik3ap1	3.54694e-08	1.1301	0.169	0.063	0.003057
chr18-60791933-60792446	NA	1.25395e-10	1.12913	0.208	0.079	1.08075e-05
chr2-37764714-37765580	NA	1.53228e-12	1.12664	0.233	0.088	1.32062e-07
chr4-129754417-129755258	NA	1.71358e-08	1.12612	0.155	0.058	0.00147689
chr19-11265940-11266888	Ms4a1	1.16109e-19	1.12552	0.282	0.106	1.00071e-14
chr1-195176421-195177026	Cr2	2.54867e-08	1.12435	0.138	0.051	0.00219662
chr7-16055642-16056029	NA	1.42234e-17	1.12281	0.248	0.094	1.22587e-12
chr13-23913873-23914401	Slc17a4	1.75618e-10	1.12218	0.174	0.064	1.5136e-05
chr3-101287849-101288413	Cd2	3.66559e-09	1.12168	0.16	0.061	0.000315927
chrX-113867802-113868372	NA	3.9362e-09	1.12167	0.17	0.065	0.00033925
chr7-24897211-24897686	Cd79a	2.37106e-14	1.12112	0.245	0.092	2.04355e-09
chr7-44311701-44312372	Shank1	3.72482e-14	1.12046	0.166	0.064	3.21031e-09
chr17-29167386-29167887	Cpne5	6.75979e-09	1.12026	0.136	0.052	0.000582606
chr9-42022254-42022902	Gm16214	7.38133e-09	1.11962	0.159	0.057	0.000636174
chr15-27785021-27785731	Trio	2.80447e-08	1.11937	0.151	0.057	0.00241709
chr8-14997581-14998405	Arhgef10	1.11061e-09	1.11907	0.189	0.071	9.57204e-05
chrX-144525897-144526704	Trpc5	8.20269e-11	1.11895	0.156	0.06	7.06965e-06
chr11-46398998-46399568	Fam71b	1.90863e-16	1.11874	0.25	0.096	1.64499e-11
chr4-122933173-122934379	NA	4.05501e-08	1.11731	0.199	0.077	0.00349489
chr15-80681316-80682054	Fam83f	7.32898e-08	1.11654	0.171	0.066	0.00631662
chr14-74908314-74908708	Lrch1	1.95866e-08	1.11627	0.178	0.068	0.00168811
chr1-192086258-192087122	Traf5	4.82098e-14	1.11624	0.245	0.093	4.15506e-09
chr2-29698550-29699266	Rapgef1	5.3978e-08	1.11617	0.144	0.055	0.0046522
chr3-103867542-103868478	Ptpn22	8.58406e-09	1.11617	0.194	0.076	0.000739834
chr11-83746159-83746623	Wfdc21	1.08717e-10	1.11589	0.178	0.068	9.37002e-06
chr5-112242271-112242898	NA	5.2205e-08	1.11454	0.163	0.061	0.00449939
chr1-171921027-171921729	Gm37065	3.34282e-10	1.11426	0.195	0.075	2.88108e-05
chr8-10830788-10831681	NA	3.07063e-10	1.11412	0.175	0.067	2.64649e-05
chr2-39008490-39009426	Arpc5l	1.60266e-12	1.11324	0.225	0.085	1.38129e-07
chr4-135900100-135900489	Cnr2	7.55206e-09	1.11181	0.166	0.062	0.000650889
chr8-36183980-36184509	NA	2.9694e-08	1.10969	0.173	0.067	0.00255924
chr6-87552164-87552934	NA	2.03015e-15	1.1092	0.269	0.102	1.74972e-10
chr7-39655024-39655647	NA	1.07702e-07	1.10889	0.182	0.07	0.0092825
chr4-108310497-108311314	Gm12742	8.7575e-10	1.10669	0.204	0.077	7.54783e-05
chr9-109051043-109051399	Shisa5	5.20838e-11	1.10669	0.205	0.077	4.48894e-06
chr6-125265127-125265722	4930417O13Rik	1.62948e-08	1.10662	0.139	0.055	0.0014044
chr3-21952784-21953414	NA	2.97504e-09	1.10656	0.185	0.071	0.00025641
chr18-35937560-35938355	NA	1.5596e-14	1.1061	0.282	0.108	1.34417e-09
chr7-126416499-126417370	Cd19	2.18883e-12	1.10537	0.215	0.082	1.88649e-07
chr4-32164048-32165370	NA	1.51139e-12	1.10536	0.217	0.082	1.30262e-07
chr8-14941073-14941557	Arhgef10	7.11308e-08	1.1039	0.135	0.052	0.00613055
chr2-158733954-158734432	Ppp1r16b	9.77732e-09	1.10362	0.157	0.06	0.000842678
chr10-121419884-121420562	Rassf3	2.14922e-17	1.10347	0.251	0.096	1.85235e-12
chr10-14085694-14086649	Hivep2	1.05782e-11	1.10343	0.202	0.078	9.11699e-07
chr4-44969998-44970525	Gm12493	7.24413e-08	1.10314	0.135	0.053	0.0062435
chr16-76679990-76681017	Gm45029	2.29006e-09	1.10103	0.155	0.06	0.000197373
chr9-61679711-61680192	NA	1.52416e-14	1.0983	0.239	0.09	1.31363e-09
chr4-47251034-47251609	Col15a1	3.73895e-13	1.0979	0.24	0.092	3.22249e-08
chr19-29486581-29487177	A930007I19Rik	1.54798e-11	1.09747	0.191	0.073	1.33416e-06
chr13-32831797-32832328	NA	8.92775e-09	1.09606	0.151	0.058	0.000769456
chr1-191814269-191814680	NA	2.98941e-13	1.09574	0.201	0.078	2.57648e-08
chr7-68286807-68287279	Fam169b	2.59727e-09	1.09419	0.154	0.061	0.000223851
chr13-30748900-30749587	Irf4	7.67941e-08	1.09407	0.184	0.072	0.00661865
chr13-10070900-10071861	Gm47405	2.21133e-08	1.09365	0.147	0.057	0.00190588
chr19-58942875-58943937	Eno4	8.92253e-08	1.09196	0.185	0.071	0.00769006
chr5-34538208-34538941	Sh3bp2	2.0657e-14	1.09098	0.256	0.097	1.78037e-09
chr11-97999266-97999712	NA	9.72864e-20	1.09061	0.297	0.113	8.38482e-15
chr5-86086667-86087256	Stap1	3.18747e-09	1.08989	0.169	0.065	0.000274718
chr4-101187405-101187802	Jak1	3.51672e-08	1.08968	0.169	0.065	0.00303095
chr8-122701994-122702926	Gm20388	1.25756e-11	1.08647	0.255	0.102	1.08385e-06
chr19-3943075-3943763	Unc93b1	4.35208e-09	1.08571	0.208	0.078	0.000375093
chr6-146271098-146271702	Gm44086	6.43058e-19	1.08532	0.306	0.12	5.54232e-14
chr4-57681413-57682065	Pakap	1.46746e-08	1.08469	0.183	0.071	0.00126476
chr14-122073401-122073935	Gm49236	2.46057e-08	1.08415	0.123	0.05	0.00212069
chr16-43698775-43699716	Gm49735	2.56065e-15	1.08386	0.261	0.1	2.20695e-10
chr17-34144808-34145517	H2-DMb2	5.12168e-32	1.08308	0.411	0.167	4.41422e-27
chr5-102497188-102497716	Arhgap24	1.14046e-09	1.08255	0.19	0.073	9.82928e-05
chr9-14244448-14245050	NA	6.52784e-08	1.08157	0.171	0.068	0.00562615
chr10-57631837-57632357	Pkib	1.55715e-10	1.07997	0.179	0.069	1.34206e-05
chr17-8195574-8196380	Fgfr1op	8.68922e-09	1.07953	0.19	0.071	0.000748898
chr13-45442663-45443644	NA	9.42134e-11	1.07875	0.246	0.095	8.11997e-06
chr9-51213089-51214197	Gm47828	1.31898e-24	1.07802	0.378	0.148	1.13679e-19
chr18-11935877-11936331	Cables1	7.34027e-08	1.07729	0.154	0.061	0.00632635
chr2-9593858-9594492	Gm13218	2.19999e-09	1.0767	0.148	0.06	0.000189611
chr8-119806693-119807258	NA	1.03712e-10	1.07646	0.19	0.074	8.93859e-06
chr19-12541398-12542193	Gm47242	8.61826e-09	1.07449	0.154	0.061	0.000742782
chr8-35633000-35634625	Mfhas1	9.99059e-14	1.07426	0.236	0.094	8.61059e-09
chr7-44534056-44534704	Spib	2.05014e-17	1.07142	0.287	0.11	1.76696e-12
chr3-121369514-121370077	NA	2.13708e-13	1.07076	0.221	0.088	1.84189e-08
chr17-83850694-83851352	NA	9.11252e-11	1.07021	0.234	0.092	7.85381e-06
chr19-57118774-57119226	Ablim1	2.10992e-19	1.07009	0.29	0.114	1.81848e-14
chr1-128766729-128767440	NA	4.11314e-14	1.06984	0.261	0.105	3.54499e-09
chr15-95962397-95963532	Ano6	6.56045e-09	1.06959	0.193	0.077	0.000565426
chr11-44574615-44575315	NA	8.06359e-19	1.06958	0.282	0.109	6.94976e-14
chr18-60830530-60831530	Tcof1	1.47574e-16	1.06943	0.284	0.109	1.2719e-11
chr5-99336446-99336967	Rasgef1b	3.82451e-14	1.06914	0.229	0.088	3.29623e-09
chr11-32582870-32583319	Stk10	1.00221e-07	1.06653	0.158	0.063	0.00863777
chr2-128152473-128153900	Bcl2l11	1.13415e-10	1.06652	0.226	0.093	9.77489e-06
chr9-14926225-14927037	NA	7.90669e-08	1.06488	0.158	0.063	0.00681454
chr11-86593055-86593446	Vmp1	4.77165e-10	1.06484	0.182	0.074	4.11255e-05
chr2-32065410-32065913	Fam78a	3.06037e-08	1.06467	0.147	0.056	0.00263764
chr15-86173240-86174090	Cerk	7.64815e-11	1.06461	0.238	0.093	6.59171e-06
chr1-35653225-35653798	Gm37068	8.25401e-08	1.0632	0.139	0.055	0.00711388
chr1-87846773-87847622	NA	1.08782e-10	1.06206	0.211	0.084	9.37564e-06
chr3-131019066-131020045	NA	3.57931e-21	1.0613	0.311	0.121	3.0849e-16
chr9-32652036-32652672	Ets1	5.81857e-08	1.05838	0.195	0.077	0.00501485
chr5-147338927-147340039	Flt3	3.96879e-10	1.05825	0.198	0.079	3.42058e-05
chr17-73246755-73247372	NA	5.90565e-21	1.05759	0.316	0.126	5.0899e-16
chr7-30887125-30888170	NA	1.12495e-17	1.05694	0.295	0.116	9.69561e-13
chr10-25366704-25367351	Epb41l2	3.11864e-09	1.05628	0.17	0.067	0.000268786
chr18-65414668-65415370	Gm50228	2.89586e-14	1.05599	0.252	0.1	2.49585e-09
chr11-98000326-98000807	NA	4.86378e-11	1.05545	0.239	0.093	4.19195e-06
chr18-35849524-35850370	Gm50371	2.55265e-12	1.05462	0.254	0.102	2.20005e-07
chr17-29171927-29172566	Cpne5	4.90195e-10	1.05437	0.206	0.08	4.22485e-05
chr11-109419675-109420556	9930022D16Rik	5.9655e-26	1.05409	0.378	0.152	5.14148e-21
chr12-76552326-76553383	Plekhg3	8.4841e-09	1.05372	0.218	0.087	0.00073122
chr7-17058189-17059289	4833404L02Rik	6.24849e-10	1.05357	0.202	0.081	5.38539e-05
chr17-50094067-50095058	Rftn1	3.61421e-10	1.05284	0.211	0.083	3.11498e-05
chr12-108635525-108636031	Evl	4.45047e-08	1.05235	0.174	0.068	0.00383572
chr4-134362556-134363058	Extl1	6.80481e-09	1.05206	0.178	0.073	0.000586486
chr2-102039114-102039800	Gm13919	1.0531e-09	1.05082	0.204	0.08	9.07639e-05
chr10-12813201-12814176	Utrn	2.01126e-08	1.04945	0.191	0.077	0.00173344
chr9-44645726-44646433	NA	8.62599e-12	1.04892	0.235	0.093	7.43448e-07
chr8-15018051-15019201	5830468F06Rik	1.9535e-09	1.04826	0.189	0.077	0.000168366
chr6-70735355-70736035	Gm30211	2.6556e-10	1.04789	0.209	0.082	2.28878e-05
chr19-57123544-57124265	Ablim1	2.58281e-11	1.04776	0.254	0.1	2.22605e-06
chr5-125052256-125053092	Ncor2	8.48748e-08	1.04762	0.193	0.078	0.0073151
chr1-55405499-55406116	Plcl1	5.69736e-09	1.04582	0.155	0.063	0.000491038
chr17-34152771-34153577	H2-DMb1	5.78291e-09	1.04102	0.225	0.093	0.000498412
chr11-99168014-99168555	NA	2.99619e-15	1.04021	0.268	0.104	2.58233e-10
chr2-118554353-118555064	NA	1.14195e-11	1.03956	0.26	0.107	9.84215e-07
chr11-88613697-88615115	Msi2	1.18023e-08	1.03924	0.216	0.086	0.00101721
chr1-85101410-85102233	A530032D15Rik	1.89146e-12	1.03903	0.254	0.103	1.63019e-07
chr17-88113231-88114140	NA	6.56297e-19	1.03893	0.31	0.124	5.65642e-14
chr14-16173081-16173881	NA	1.51491e-14	1.03844	0.247	0.098	1.30566e-09
chr19-37466248-37467454	1700122C19Rik	2.62968e-08	1.03828	0.15	0.061	0.00226644
chr1-82831612-82833070	NA	2.05697e-11	1.03696	0.244	0.098	1.77284e-06
chr10-111471224-111471591	Nap1l1	3.27921e-08	1.03677	0.173	0.069	0.00282625
chr19-53890959-53891352	Pdcd4	6.92352e-09	1.03624	0.193	0.078	0.000596717
chrX-159650080-159650961	Sh3kbp1	8.91059e-15	1.03589	0.26	0.106	7.67977e-10
chr17-88042240-88042897	Fbxo11	4.50806e-10	1.03587	0.204	0.082	3.88536e-05
chr17-34291704-34292016	NA	9.7218e-13	1.03564	0.249	0.103	8.37893e-08
chr13-112000846-112002041	NA	1.31951e-14	1.03359	0.273	0.111	1.13725e-09
chr3-54723782-54724571	Supt20	5.17754e-08	1.03352	0.139	0.057	0.00446237
chr11-106310055-106310505	NA	1.54337e-08	1.03162	0.214	0.082	0.00133019
chr16-36693673-36694444	Ildr1	1.04357e-07	1.03142	0.12	0.049	0.00899418
chr17-73273535-73274298	NA	9.81299e-12	1.03092	0.256	0.103	8.45752e-07
chr9-74964736-74965509	Fam214a	3.70727e-12	1.02939	0.231	0.092	3.19518e-07
chr17-34295944-34296447	Gm20513	3.35746e-12	1.02792	0.283	0.114	2.8937e-07
chr10-128434743-128435714	Rnf41	2.67762e-09	1.02762	0.219	0.088	0.000230776
chr5-43948086-43948825	Gm43183	1.45369e-24	1.02713	0.366	0.148	1.25289e-19
chr8-115189836-115190268	Wwox	7.60703e-08	1.02695	0.128	0.054	0.00655627
chr11-97683883-97684717	Cisd3	8.13497e-12	1.02637	0.265	0.109	7.01128e-07
chr2-70964613-70965293	Mettl8	1.25904e-08	1.02633	0.24	0.097	0.00108512
chr14-69978877-69979437	Pebp4	1.85388e-08	1.02184	0.15	0.06	0.0015978
chr13-55432134-55432773	NA	7.06449e-09	1.02126	0.191	0.077	0.000608867
chr1-153414196-153414879	E330020D12Rik	2.23858e-08	1.02111	0.25	0.1	0.00192936
chr18-4294503-4295561	Gm7400	8.10384e-09	1.02016	0.234	0.095	0.000698445
chr13-52793490-52794054	NA	6.14361e-09	1.02002	0.245	0.1	0.000529499
chr17-35209970-35210666	NA	1.0509e-07	1.01931	0.195	0.081	0.00905741
chr17-34293501-34294010	Gm20513	3.55051e-18	1.01869	0.286	0.118	3.06008e-13
chr16-30038964-30039715	9030404E10Rik	1.09935e-16	1.0179	0.29	0.118	9.47498e-12
chr11-87935326-87935945	NA	1.62104e-09	1.01723	0.182	0.073	0.000139713
chr7-118119952-118120409	Arl6ip1	2.70085e-11	1.01699	0.225	0.09	2.32778e-06
chr14-73116968-73117484	NA	3.0548e-08	1.01571	0.189	0.079	0.00263284
chr1-38664569-38666002	Aff3	5.11863e-16	1.01521	0.277	0.112	4.41159e-11
chr4-129575110-129575768	Lck	1.19455e-21	1.01385	0.331	0.134	1.02955e-16
chr15-97458141-97459321	NA	6.04376e-23	1.01121	0.348	0.143	5.20894e-18
chr11-61652922-61653545	Grap	9.27922e-12	1.01082	0.24	0.098	7.99748e-07
chr9-45294175-45294975	NA	8.08761e-11	1.01066	0.226	0.092	6.97047e-06
chr13-93093833-93095234	A630019I02Rik	9.69658e-08	1.01063	0.207	0.086	0.00835719
chr7-46606463-46607469	Sergef	5.36577e-17	1.0104	0.31	0.127	4.62459e-12
chr5-140947958-140948612	Card11	1.58723e-15	1.00989	0.308	0.126	1.36799e-10
chr10-24753606-24754775	NA	4.44227e-10	1.00978	0.218	0.091	3.82866e-05
chr14-70658924-70659603	Xpo7	4.60962e-08	1.00923	0.155	0.064	0.00397289
chr9-119988335-119988752	Cx3cr1	3.11564e-08	1.00875	0.191	0.078	0.00268527
chr16-32163274-32163874	Nrros	5.74195e-14	1.00806	0.293	0.119	4.94882e-09
chr4-59336121-59336451	Susd1	2.70242e-08	1.00782	0.183	0.073	0.00232914
chr3-52443786-52444671	NA	1.22112e-12	1.00616	0.285	0.116	1.05245e-07
chr18-80416522-80417355	Ctdp1	1.06291e-07	1.00521	0.184	0.075	0.00916087
chr12-104209790-104210304	NA	2.34594e-09	1.00402	0.222	0.095	0.00020219
chr11-75976637-75977308	NA	4.6538e-16	1.00382	0.298	0.123	4.01097e-11
chr11-55022880-55023562	Anxa6	1.81584e-15	1.00321	0.318	0.133	1.56502e-10
chr7-101580825-101581401	Art2b	1.12777e-08	1.0027	0.164	0.067	0.000971987
chr17-6816057-6816774	4933426B08Rik	4.78983e-20	1.00264	0.352	0.141	4.12821e-15
chr11-99238354-99238969	Krt222	1.77122e-08	1.00217	0.179	0.072	0.00152656
chr17-34305705-34306140	Gm20513	3.98605e-12	1.0014	0.278	0.118	3.43546e-07
chr11-5176880-5177639	NA	5.80211e-08	1.00089	0.192	0.078	0.00500066
chr9-123509714-123510308	Limd1	1.87848e-13	1.00005	0.268	0.11	1.61901e-08
chr1-106600681-106601370	Bcl2	8.94644e-09	0.998772	0.179	0.073	0.000771067
chr8-120724868-120726001	Gm18709	1.13331e-19	0.998558	0.339	0.141	9.76764e-15
chr14-27405286-27405964	NA	8.46049e-11	0.998512	0.269	0.111	7.29184e-06
chr15-83602565-83603215	NA	1.47045e-08	0.995927	0.208	0.087	0.00126733
chr11-70803655-70804305	Scimp	7.87906e-08	0.994249	0.188	0.079	0.00679073
chr6-147099110-147100017	Klhl42	2.63731e-10	0.993877	0.205	0.085	2.27302e-05
chr3-58516671-58518120	NA	2.51209e-13	0.993356	0.283	0.119	2.16509e-08
chr1-133694640-133695403	NA	9.73659e-17	0.99322	0.305	0.131	8.39168e-12
chr14-122052708-122054190	NA	1.84807e-08	0.992988	0.216	0.088	0.00159279
chr17-88581421-88582120	Ppp1r21	1.91362e-29	0.992611	0.414	0.172	1.64929e-24
chr5-121833620-121834306	1700008B11Rik	1.87101e-15	0.991684	0.328	0.137	1.61257e-10
chr4-130899589-130900394	NA	1.38704e-09	0.991411	0.204	0.087	0.000119545
chr17-83799470-83800190	Mta3	6.3953e-12	0.99071	0.218	0.086	5.51192e-07
chr2-93427130-93428665	Cd82	1.96174e-14	0.990066	0.262	0.108	1.69076e-09
chr2-158666448-158667428	Ppp1r16b	4.21361e-26	0.989968	0.431	0.184	3.63158e-21
chr3-51999953-52000557	Maml3	6.89361e-09	0.989926	0.262	0.109	0.00059414
chr9-46176049-46176437	Sik3	1.12043e-08	0.989454	0.166	0.07	0.000965665
chr2-70091219-70092470	Myo3b	2.37123e-10	0.988483	0.271	0.114	2.0437e-05
chr2-65238472-65239489	Gm13594	3.24988e-10	0.988068	0.221	0.091	2.80098e-05
chr18-50016623-50017492	Tnfaip8	3.19453e-13	0.987904	0.27	0.111	2.75327e-08
chr15-84685426-84685909	Prr5	5.05835e-11	0.987896	0.262	0.109	4.35964e-06
chr18-80611184-80612520	Nfatc1	1.71568e-23	0.987295	0.383	0.16	1.47869e-18
chr17-34261549-34261996	H2-Ab1	6.41052e-13	0.987172	0.32	0.137	5.52503e-08
chr1-180199233-180199967	Coq8a	2.34852e-10	0.985942	0.23	0.094	2.02412e-05
chr4-120974740-120975832	Mir7015	9.06112e-12	0.985521	0.252	0.11	7.80951e-07
chr10-80682011-80682403	NA	1.70377e-13	0.985405	0.261	0.106	1.46843e-08
chr8-13213425-13214277	NA	5.04609e-10	0.984791	0.239	0.1	4.34907e-05
chr15-78531917-78532528	Gm49490	1.88703e-08	0.981796	0.251	0.105	0.00162637
chr13-52083538-52084495	NA	7.66241e-13	0.980543	0.258	0.103	6.604e-08
chr3-107233135-107233803	A630076J17Rik	5.43667e-09	0.979455	0.2	0.086	0.000468571
chr10-13967494-13968046	Hivep2	4.48335e-08	0.978515	0.201	0.085	0.00386406
chrX-101267960-101268810	Gm20489	9.7796e-09	0.977472	0.205	0.085	0.000842874
chr17-86969531-86970096	Gm50012	1.634e-10	0.977226	0.263	0.11	1.4083e-05
chr15-27596519-27597277	Otulin	5.20426e-12	0.975813	0.254	0.107	4.4854e-07
chr18-75419313-75419867	NA	7.76987e-08	0.975605	0.162	0.068	0.00669661
chr7-88206127-88207763	NA	2.32224e-08	0.975279	0.24	0.101	0.00200147
chr15-101258401-101258958	Nr4a1	2.92947e-09	0.974439	0.205	0.085	0.000252483
chr14-121937712-121939314	Ubac2	2.46594e-10	0.974239	0.272	0.115	2.12532e-05
chr11-107443162-107444224	Pitpnc1	1.93865e-08	0.973207	0.196	0.08	0.00167086
chr19-53899642-53900579	Pdcd4	1.00356e-09	0.97163	0.261	0.112	8.6494e-05
chr3-52396134-52396765	NA	1.7078e-16	0.971477	0.366	0.155	1.4719e-11
chr18-75387410-75387881	Smad7	5.67063e-08	0.971081	0.209	0.087	0.00488735
chr19-26646109-26646669	Smarca2	2.00426e-08	0.969262	0.182	0.077	0.00172741
chr1-128607999-128608571	NA	1.21028e-14	0.969213	0.318	0.137	1.04311e-09
chr18-60803238-60804092	Cd74	2.44037e-33	0.96901	0.487	0.216	2.10328e-28
chr11-88618741-88619889	Msi2	6.17835e-30	0.968319	0.435	0.184	5.32494e-25
chr2-160742112-160742618	Plcg1	1.00018e-08	0.967849	0.179	0.074	0.000862021
chr10-96400675-96401214	NA	1.09951e-08	0.967798	0.203	0.086	0.000947638
chr15-62169235-62170197	Pvt1	7.93778e-18	0.967401	0.337	0.14	6.84134e-13
chr2-173053750-173054300	NA	9.20891e-08	0.967248	0.168	0.069	0.00793688
chr9-32928384-32929095	Gm27162	1.40323e-13	0.967024	0.275	0.115	1.2094e-08
chr6-48745888-48748018	Gimap5	1.061e-18	0.966797	0.385	0.169	9.14446e-14
chr15-12010273-12011164	NA	1.89514e-13	0.966651	0.32	0.138	1.63336e-08
chr9-106222106-106222799	Tlr9	2.51e-08	0.966478	0.248	0.104	0.00216329
chr1-131204440-131204904	Rassf5	1.15478e-07	0.964867	0.156	0.066	0.00995269
chr2-166625314-166625961	Prex1	3.57992e-08	0.964613	0.2	0.086	0.00308543
chr10-39612807-39613721	Traf3ip2	2.03313e-19	0.963867	0.36	0.153	1.75229e-14
chr14-54232995-54233829	NA	5.93771e-20	0.963557	0.359	0.155	5.11754e-15
chr3-9249763-9250232	Zbtb10	2.03909e-08	0.96205	0.197	0.08	0.00175743
chrX-48147500-48148262	Sash3	1.58824e-12	0.958326	0.247	0.104	1.36885e-07
chr2-91961849-91962508	Dgkz	5.12494e-11	0.957625	0.228	0.094	4.41703e-06
chr18-60843829-60844428	Tcof1	2.29767e-14	0.957418	0.328	0.138	1.9803e-09
chr15-101198147-101198814	Acvr1b	9.52649e-10	0.956727	0.237	0.101	8.2106e-05
chr17-51876359-51876988	NA	3.08051e-08	0.955697	0.192	0.08	0.002655
chr16-14088205-14088785	Bmerb1	1.77233e-09	0.955076	0.236	0.101	0.000152752
chr12-99640347-99640905	Gm47196	4.5491e-11	0.954696	0.298	0.128	3.92073e-06
chr12-69446308-69446976	NA	1.35033e-11	0.954099	0.261	0.111	1.16381e-06
chr13-38503304-38504014	Txndc5	3.86833e-15	0.952476	0.323	0.137	3.334e-10
chr18-75278565-75279562	Dym	1.30791e-11	0.952217	0.27	0.115	1.12725e-06
chr5-62858224-62858899	Dthd1	9.60054e-11	0.951113	0.246	0.104	8.27442e-06
chr11-52314013-52314733	NA	1.36797e-08	0.950238	0.198	0.083	0.00117901
chr17-52162374-52163459	Gm19585	8.71883e-14	0.949708	0.283	0.118	7.5145e-09
chr1-161766618-161767097	NA	2.72329e-11	0.948154	0.26	0.113	2.34712e-06
chr8-31111464-31112625	Rnf122	2.80086e-09	0.947875	0.278	0.12	0.000241397
chr4-154898728-154899525	Prxl2b	1.12151e-11	0.947025	0.303	0.133	9.66594e-07
chr5-122234613-122235403	Hvcn1	6.91571e-09	0.947002	0.23	0.095	0.000596045
chr2-127314367-127314998	NA	3.46832e-09	0.946829	0.245	0.104	0.000298924
chr5-111178207-111179069	Ttc28	7.01771e-08	0.946698	0.194	0.084	0.00604835
chr17-34257600-34258099	H2-Ab1	5.78494e-10	0.944136	0.277	0.119	4.98587e-05
chr12-113222172-113223193	NA	1.25583e-10	0.943558	0.313	0.133	1.08236e-05
chr9-44533080-44533635	Cxcr5	1.85849e-14	0.942205	0.272	0.117	1.60178e-09
chr7-29000601-29001758	Map4k1	1.56295e-08	0.941723	0.231	0.103	0.00134706
chr15-67289723-67290387	1700012I11Rik	2.67927e-14	0.940584	0.252	0.109	2.30918e-09
chr5-120687987-120688849	Dtx1	1.09122e-11	0.93929	0.28	0.118	9.40493e-07
chr1-155027603-155028314	Gm29282	6.70649e-15	0.938977	0.251	0.107	5.78012e-10
chr17-18558248-18559236	NA	3.75243e-08	0.93889	0.229	0.097	0.00323411
chr3-19429687-19430704	NA	1.46609e-20	0.938618	0.343	0.146	1.26358e-15
chr3-87846428-87847232	Sh2d2a	1.63416e-10	0.938497	0.224	0.096	1.40843e-05
chr13-30785893-30786663	Gm29675	9.75134e-09	0.938151	0.195	0.081	0.000840439
chr13-24617660-24618231	Ripor2	8.40773e-09	0.93627	0.217	0.091	0.000724637
chr6-120567097-120568062	NA	5.45598e-09	0.93595	0.259	0.111	0.000470235
chr3-95672554-95673357	NA	4.49459e-11	0.934311	0.307	0.134	3.87375e-06
chr10-13964635-13965435	Hivep2	1.17516e-20	0.934235	0.414	0.181	1.01283e-15
chr13-59656163-59657014	Golm1	2.37323e-09	0.934182	0.232	0.098	0.000204541
chr6-120579608-120580605	Gm44074	3.49588e-10	0.933872	0.25	0.107	3.01299e-05
chr16-23279841-23280320	St6gal1	9.53344e-13	0.933765	0.288	0.124	8.21659e-08
chr6-48725475-48725995	Gm28053	4.22035e-09	0.933141	0.228	0.099	0.00036374
chr3-101274677-101275294	NA	2.70233e-14	0.929737	0.316	0.133	2.32905e-09
chr11-117871567-117872657	Tha1	1.88305e-19	0.929265	0.361	0.154	1.62294e-14
chr8-14994459-14994839	Arhgef10	2.71481e-18	0.927865	0.35	0.152	2.33982e-13
chr7-24907022-24907834	Arhgef1	1.6392e-12	0.927041	0.309	0.132	1.41278e-07
chr12-86949545-86949951	Cipc	8.21392e-12	0.926766	0.26	0.112	7.07933e-07
chr1-180355924-180356657	Gm37033	3.31018e-12	0.926639	0.26	0.113	2.85295e-07
chr3-87764922-87765572	Pear1	2.11827e-13	0.925685	0.257	0.111	1.82568e-08
chr12-100994157-100995065	Gm36756	4.21609e-08	0.925181	0.248	0.108	0.00363372
chr11-119165879-119166466	Tbc1d16	1.94827e-09	0.924796	0.203	0.089	0.000167916
chr17-34287632-34288184	H2-Aa	4.93332e-15	0.924677	0.34	0.15	4.25188e-10
chr11-106669793-106670286	Pecam1	2.44405e-08	0.923432	0.248	0.107	0.00210646
chr1-125441307-125442126	NA	1.28637e-10	0.922491	0.277	0.122	1.10869e-05
chr11-115630858-115631576	NA	6.47557e-10	0.922237	0.317	0.139	5.5811e-05
chr9-42028784-42029298	Gm16214	1.20309e-16	0.922063	0.331	0.142	1.03691e-11
chr12-104056884-104057977	NA	2.57413e-08	0.921298	0.264	0.119	0.00221856
chrX-96096662-96097316	Msn	3.47227e-08	0.920802	0.247	0.106	0.00299265
chr19-5662375-5662721	Sipa1	1.61733e-08	0.919115	0.224	0.097	0.00139393
chr1-87650539-87651210	Inpp5d	1.33727e-10	0.918034	0.293	0.128	1.15255e-05
chr16-94245865-94246505	Hlcs	3.59134e-10	0.917419	0.267	0.112	3.09527e-05
chr14-40947483-40948373	Tspan14	1.77772e-10	0.916674	0.241	0.103	1.53216e-05
chr3-115815394-115816260	NA	7.20432e-09	0.915876	0.206	0.088	0.000620919
chr12-15816751-15817318	Trib2	2.52792e-11	0.914465	0.314	0.137	2.17874e-06
chr7-25636333-25636893	Bckdha	5.30887e-13	0.914019	0.281	0.12	4.57556e-08
chr8-117548080-117548944	Gm27361	2.33437e-10	0.912366	0.29	0.126	2.01192e-05
chr15-79900088-79901299	Apobec3	1.31137e-14	0.911652	0.342	0.149	1.13023e-09
chr14-30607610-30608191	Prkcd	4.48722e-11	0.908208	0.284	0.12	3.8674e-06
chr12-85969594-85970153	Gm26531	5.76411e-10	0.908156	0.251	0.109	4.96791e-05
chr17-5601944-5602509	Zdhhc14	2.60864e-13	0.908152	0.25	0.11	2.24831e-08
chr2-60171938-60173063	Baz2b	8.43552e-09	0.90804	0.313	0.142	0.000727032
chr8-69270655-69271421	D130040H23Rik	2.51084e-10	0.907832	0.247	0.104	2.16402e-05
chr9-109051642-109052112	Shisa5	8.9418e-15	0.907712	0.33	0.145	7.70667e-10
chr5-43824399-43825105	Bst1	2.30419e-12	0.90725	0.299	0.129	1.98591e-07
chr3-93549995-93550423	NA	1.67901e-10	0.906866	0.261	0.114	1.44709e-05
chr11-103412314-103413866	Plekhm1	4.01485e-17	0.906532	0.39	0.174	3.46028e-12
chr1-53791273-53792258	Gm37863	9.29613e-22	0.905924	0.39	0.174	8.01206e-17
chr7-83660379-83661356	2310044K18Rik	6.76193e-09	0.905916	0.234	0.104	0.00058279
chr10-97312559-97314060	NA	2.71095e-12	0.90444	0.31	0.134	2.33648e-07
chr2-117342083-117343573	Rasgrp1	1.11624e-07	0.904242	0.276	0.119	0.00962052
chr2-150666818-150667710	Acss1	7.02904e-14	0.902788	0.295	0.129	6.05812e-09
chr4-149657852-149658542	Pik3cd	4.16534e-17	0.902307	0.376	0.166	3.58998e-12
chr17-42876027-42877038	Cd2ap	4.50776e-08	0.900275	0.239	0.102	0.0038851
chr1-183979696-183980502	NA	7.33584e-11	0.899815	0.333	0.145	6.32254e-06
chr11-100574284-100575589	Cnp	7.84366e-10	0.899704	0.294	0.13	6.76022e-05
chr17-34347501-34348309	NA	7.93119e-13	0.898078	0.327	0.145	6.83566e-08
chr4-6444997-6445602	Nsmaf	2.16751e-10	0.897235	0.246	0.108	1.86812e-05
chr12-84206514-84207066	Elmsan1	1.17364e-08	0.896337	0.247	0.105	0.00101152
chr19-47887293-47888469	Cfap43	6.10933e-10	0.896178	0.273	0.121	5.26545e-05
chr17-5804424-5804794	NA	8.12323e-08	0.895103	0.175	0.077	0.00700117
chr18-65415736-65416706	NA	2.81425e-08	0.894387	0.285	0.126	0.00242552
chr2-164868283-164868949	NA	1.12829e-07	0.893915	0.247	0.106	0.00972435
chr16-96127397-96128396	Hmgn1	7.9997e-11	0.893799	0.298	0.132	6.8947e-06
chr11-99154986-99155541	Ccr7	1.15662e-13	0.892866	0.33	0.142	9.96856e-09
chr9-32925934-32926730	Gm27162	1.03243e-07	0.892388	0.211	0.096	0.00889822
chr1-51934356-51935021	NA	5.69559e-09	0.892348	0.295	0.129	0.000490886
chr8-31120733-31121402	Rnf122	1.63453e-14	0.891657	0.375	0.163	1.40875e-09
chr17-34263049-34263518	H2-Ab1	5.71536e-09	0.891362	0.277	0.123	0.00049259
chr19-57132208-57132966	Ablim1	1.03117e-08	0.89136	0.282	0.121	0.000888737
chr18-73835096-73836445	NA	1.26008e-09	0.890484	0.249	0.108	0.000108603
chr7-117613722-117614278	Xylt1	5.32888e-09	0.888993	0.223	0.098	0.00045928
chr11-115640887-115641753	NA	7.25677e-13	0.886802	0.332	0.147	6.25439e-08
chr3-52458058-52459154	NA	1.59077e-09	0.886777	0.283	0.124	0.000137103
chr15-80697505-80698167	Fam83f	6.57974e-10	0.886719	0.238	0.104	5.67088e-05
chr10-80024085-80024604	Arhgap45	1.32194e-08	0.886514	0.262	0.114	0.00113934
chr4-130921025-130921674	Laptm5	7.73871e-10	0.886064	0.272	0.119	6.66977e-05
chr12-25216577-25217263	NA	2.38338e-08	0.881292	0.249	0.113	0.00205416
chr19-4305001-4305368	Grk2	6.02617e-13	0.878323	0.3	0.133	5.19377e-08
chr17-28211907-28212473	Def6	2.58063e-10	0.877981	0.26	0.115	2.22417e-05
chr14-10452736-10453943	Fhit	7.41172e-09	0.876775	0.259	0.114	0.000638794
chr11-55031150-55031878	Anxa6	1.09827e-07	0.874614	0.242	0.108	0.00946565
chr19-47432321-47432867	Sh3pxd2a	6.87434e-08	0.874539	0.252	0.111	0.00592479
chr3-82357754-82358378	Map9	5.69926e-08	0.874213	0.214	0.097	0.00491202
chr11-3335670-3336266	Pik3ip1	2.96663e-10	0.874193	0.318	0.138	2.55685e-05
chr2-93192251-93193038	Trp53i11	4.9708e-08	0.871204	0.278	0.127	0.00428418
chr4-136143590-136144244	Id3	2.73104e-13	0.869966	0.353	0.16	2.3538e-08
chr5-37044673-37045269	Jakmip1	8.23227e-14	0.868694	0.313	0.137	7.09514e-09
chr12-113167856-113168707	NA	3.33174e-27	0.867981	0.476	0.223	2.87153e-22
chr1-80665057-80665660	Dock10	1.10271e-08	0.867855	0.267	0.121	0.000950392
chr8-106054154-106054868	NA	2.39407e-21	0.865182	0.426	0.196	2.06337e-16
chr6-8485194-8486100	Gm45062	5.74502e-21	0.86497	0.43	0.194	4.95146e-16
chr9-42108390-42109040	Sorl1	6.09071e-11	0.864731	0.319	0.142	5.2494e-06
chr14-121365964-121366735	Stk24	4.87847e-25	0.864626	0.442	0.202	4.20461e-20
chr7-24413369-24414118	Smg9	5.28425e-08	0.86421	0.233	0.104	0.00455433
chr5-112286736-112287591	Tpst2	8.89433e-09	0.862384	0.272	0.125	0.000766576
chr19-23322859-23323622	Mamdc2	9.16545e-10	0.861534	0.251	0.11	7.89942e-05
chr15-86182536-86183128	Cerk	4.60809e-16	0.860401	0.397	0.18	3.97157e-11
chr4-63404182-63404686	Akna	2.88052e-09	0.85859	0.262	0.117	0.000248263
chr4-125124596-125125269	Zc3h12a	5.41171e-22	0.858492	0.435	0.197	4.66419e-17
chr7-66196706-66197629	NA	3.17631e-09	0.857023	0.33	0.15	0.000273757
chr2-158718972-158719688	Ppp1r16b	5.52235e-14	0.85662	0.325	0.145	4.75955e-09
chr17-34142859-34143851	H2-DMb2	7.67185e-14	0.854983	0.399	0.188	6.61214e-09
chr10-127162786-127163385	B4galnt1	1.057e-14	0.854972	0.369	0.17	9.10994e-10
chr8-15026749-15027873	Gm37844	5.90842e-10	0.85349	0.303	0.137	5.09229e-05
chr13-111935832-111936813	NA	1.01669e-13	0.853362	0.372	0.173	8.76257e-09
chr6-48732654-48733456	Gm28053	2.64169e-24	0.852912	0.458	0.208	2.27679e-19
chr5-23386532-23387466	4930580E04Rik	3.21022e-21	0.849084	0.488	0.226	2.76679e-16
chr10-42897634-42898089	Scml4	5.9892e-10	0.845844	0.27	0.121	5.16191e-05
chr10-54039878-54041261	Man1a	2.309e-14	0.845715	0.386	0.181	1.99006e-09
chr12-80112945-80113683	Zfp36l1	2.17789e-15	0.844745	0.398	0.186	1.87706e-10
chr17-29769068-29770076	NA	9.34933e-08	0.843839	0.228	0.107	0.00805791
chr9-119981561-119982806	1700019L13Rik	1.6071e-16	0.843537	0.412	0.191	1.38511e-11
chr4-140944436-140945574	Padi2	9.09669e-17	0.843473	0.392	0.181	7.84016e-12
chr5-122219679-122220776	Hvcn1	1.11825e-27	0.843307	0.502	0.244	9.63784e-23
chr2-31256382-31257059	Ncs1	3.00013e-11	0.843251	0.296	0.134	2.58572e-06
chr4-134097003-134097641	Cd52	8.54361e-20	0.8432	0.442	0.207	7.36348e-15
chr9-44515263-44515956	Cxcr5	4.26403e-09	0.841667	0.268	0.118	0.000367504
chr15-64075180-64076195	NA	6.61488e-16	0.840728	0.409	0.191	5.70117e-11
chr2-30440973-30442191	Ptpa	2.04754e-08	0.839687	0.283	0.13	0.00176471
chr11-87744849-87745415	NA	3.50638e-14	0.837873	0.338	0.154	3.02205e-09
chr13-51767553-51768721	Sema4d	3.3829e-22	0.837828	0.433	0.202	2.91562e-17
chr2-166620282-166621014	Prex1	1.25364e-10	0.837613	0.295	0.132	1.08048e-05
chr2-163602207-163603059	Ttpal	5.65044e-17	0.837238	0.396	0.186	4.86995e-12
chr17-86336689-86337819	Prkce	3.23689e-26	0.836408	0.495	0.234	2.78978e-21
chr9-65535090-65535877	NA	3.94932e-15	0.836389	0.408	0.191	3.4038e-10
chr4-108459349-108460994	Tut4	7.33186e-11	0.83504	0.317	0.147	6.31911e-06
chr5-100584908-100585741	NA	1.86152e-10	0.834748	0.329	0.151	1.60439e-05
chr2-30463804-30464436	NA	1.58464e-09	0.832831	0.325	0.151	0.000136575
chr4-136180091-136180939	E2f2	2.60018e-16	0.832203	0.442	0.209	2.24102e-11
chr18-35910117-35910587	NA	2.43543e-10	0.830962	0.268	0.119	2.09903e-05
chr2-173026539-173027288	Rbm38	1.68364e-21	0.83069	0.428	0.196	1.45108e-16
chr4-136081632-136082273	NA	9.42287e-08	0.8303	0.246	0.109	0.00812129
chr3-115682482-115683287	NA	1.21845e-13	0.829329	0.315	0.143	1.05015e-08
chr19-57131383-57131870	Ablim1	2.89666e-09	0.829077	0.267	0.122	0.000249654
chr9-100460114-100460738	Il20rb	9.92439e-08	0.828339	0.236	0.109	0.00855353
chr6-37463770-37464408	NA	4.58007e-08	0.823988	0.245	0.114	0.00394743
chr15-97468638-97470335	NA	4.97169e-13	0.82146	0.381	0.176	4.28495e-08
chr1-133689718-133690411	Lax1	1.91702e-10	0.821024	0.332	0.155	1.65222e-05
chr7-24457483-24458334	NA	2.94428e-09	0.818632	0.279	0.131	0.000253759
chr14-66232250-66232677	Ptk2b	4.36032e-08	0.818404	0.273	0.126	0.00375802
chr6-125222049-125222639	Vamp1	3.11159e-10	0.81836	0.282	0.13	2.68178e-05
chr13-24604695-24605184	Gm11346	4.37089e-13	0.817989	0.355	0.165	3.76714e-08
chr5-65928992-65929744	NA	4.53054e-14	0.815393	0.353	0.161	3.90474e-09
chr12-69474921-69475825	5830428M24Rik	1.16117e-10	0.814923	0.321	0.148	1.00077e-05
chr2-93187295-93187816	Trp53i11	2.89426e-08	0.814759	0.282	0.126	0.00249447
chr4-43456570-43457564	Cd72	2.47244e-10	0.814019	0.327	0.151	2.13092e-05
chr5-121106863-121107445	NA	8.84876e-13	0.812419	0.325	0.153	7.62649e-08
chr6-127151790-127152807	9330179D12Rik	4.98478e-08	0.811049	0.293	0.134	0.00429623
chr12-118376213-118377535	NA	2.63935e-09	0.808253	0.268	0.127	0.000227478
chr5-115167349-115167985	NA	8.05472e-08	0.807833	0.253	0.116	0.00694212
chr8-72354367-72354837	Eps15l1	7.67247e-09	0.807046	0.297	0.138	0.000661267
chr8-46941152-46941828	NA	1.11511e-18	0.806031	0.437	0.209	9.61083e-14
chr12-79646449-79647374	Rad51b	8.60446e-14	0.800321	0.387	0.179	7.41593e-09
chr7-45121224-45121904	Mir150	1.38269e-24	0.797476	0.492	0.237	1.1917e-19
chr8-25101725-25103376	Plekha2	4.22197e-15	0.795734	0.471	0.228	3.63879e-10
chr17-35194054-35194761	Mir6973a	2.81146e-08	0.79438	0.274	0.127	0.00242312
chr7-141096198-141097187	Sigirr	6.29867e-08	0.794374	0.314	0.147	0.00542863
chr2-34962965-34964006	Traf1	4.08592e-16	0.789917	0.438	0.211	3.52154e-11
chr15-78563681-78564429	Rac2	2.21033e-11	0.789783	0.341	0.164	1.90502e-06
chr19-53423313-53425175	NA	4.49009e-14	0.77764	0.443	0.213	3.86987e-09
chr10-96370769-96371448	NA	2.19144e-17	0.775904	0.44	0.21	1.88874e-12
chr8-13685750-13686941	NA	7.60274e-11	0.773628	0.353	0.169	6.55257e-06
chr7-125541819-125542685	NA	2.44187e-10	0.772217	0.267	0.123	2.10457e-05
chr8-105622416-105623572	Agrp	2.60159e-34	0.771644	0.604	0.311	2.24223e-29
chr5-64487539-64488472	NA	3.40549e-12	0.766439	0.424	0.206	2.93509e-07
chr2-174601987-174602745	NA	5.49801e-09	0.765069	0.287	0.135	0.000473857
chr11-118211073-118212488	Cyth1	3.70768e-09	0.761621	0.367	0.179	0.000319554
chr4-95966821-95967810	9530080O11Rik	1.96475e-10	0.760038	0.331	0.159	1.69336e-05
chr11-44519394-44520679	Rnf145	1.01984e-08	0.75971	0.29	0.142	0.000878971
chr6-87152494-87153605	Antxr1	1.04985e-09	0.758951	0.342	0.161	9.04833e-05
chr8-14992786-14993157	Arhgef10	4.83607e-09	0.758672	0.334	0.161	0.000416807
chr4-117124433-117125371	Tctex1d4	6.48827e-12	0.755449	0.372	0.182	5.59204e-07
chr17-84844700-84845562	NA	7.02086e-09	0.754716	0.245	0.116	0.000605107
chr10-122800129-122801076	Ppm1h	1.43288e-08	0.75356	0.287	0.137	0.00123495
chr10-128746181-128746718	Dgka	3.14888e-10	0.748655	0.362	0.17	2.71392e-05
chr2-173469622-173470230	NA	1.49332e-08	0.748385	0.272	0.126	0.00128705
chr5-37066772-37067674	Jakmip1	8.0871e-13	0.748228	0.397	0.194	6.97003e-08
chr7-16841414-16842134	Prkd2	6.41615e-08	0.746232	0.338	0.165	0.00552989
chr3-105891904-105893189	Adora3	1.49136e-16	0.744845	0.48	0.24	1.28536e-11
chr17-83846309-83847053	Haao	3.79954e-16	0.743286	0.479	0.239	3.27471e-11
chr8-88668453-88669196	Nod2	7.55355e-12	0.742987	0.446	0.226	6.51018e-07
chr18-35918401-35920228	NA	3.93102e-23	0.742722	0.554	0.278	3.38803e-18
chr14-20082294-20083552	Saysd1	1.21797e-10	0.736137	0.438	0.216	1.04973e-05
chr4-132514983-132515983	NA	1.61272e-11	0.736132	0.444	0.219	1.38995e-06
chr8-119783768-119784721	NA	5.44973e-18	0.733042	0.468	0.234	4.69696e-13
chr7-44572176-44573046	Napsa	2.32166e-09	0.732265	0.385	0.191	0.000200097
chr16-13109301-13110365	Ercc4	3.44704e-08	0.732011	0.398	0.199	0.0029709
chr3-84039052-84039617	Tmem131l	1.65021e-12	0.731954	0.381	0.19	1.42226e-07
chr7-101377701-101378385	Arap1	6.17187e-12	0.731647	0.428	0.215	5.31935e-07
chr17-32402706-32403877	Rasal3	2.16352e-08	0.730991	0.374	0.185	0.00186467
chr11-75653737-75655002	Myo1c	2.20918e-15	0.727296	0.512	0.265	1.90403e-10
chr19-4184896-4185714	Tbc1d10c	5.73865e-10	0.726387	0.372	0.189	4.94597e-05
chr2-173083574-173084252	NA	2.20167e-08	0.72012	0.385	0.191	0.00189755
chr14-121915732-121917340	Gpr18	4.15657e-09	0.718578	0.372	0.187	0.000358243
chrX-152342161-152343006	Tspyl2	3.84208e-10	0.71849	0.396	0.197	3.31138e-05
chr12-55836007-55837043	Brms1l	7.60113e-08	0.718003	0.366	0.185	0.00655118
chr12-111159669-111160432	4930595D18Rik	5.61336e-09	0.716099	0.419	0.213	0.000483798
chr8-122547781-122548406	Piezo1	1.03273e-11	0.71585	0.472	0.241	8.90083e-07
chr14-54227228-54228435	NA	8.01754e-16	0.715387	0.482	0.247	6.91008e-11
chr2-32495252-32495777	NA	5.85782e-09	0.714246	0.327	0.163	0.000504868
chr15-97825072-97825604	Hdac7	5.76739e-14	0.711964	0.473	0.238	4.97074e-09
chr11-21571636-21572507	Mdh1	1.7976e-21	0.707689	0.554	0.288	1.5493e-16
chr7-73595130-73595723	NA	3.36093e-13	0.707011	0.484	0.255	2.89669e-08
chr10-78297758-78299169	Agpat3	1.27189e-31	0.706303	0.615	0.32	1.09621e-26
chr2-168080426-168081224	Pard6b	1.54984e-08	0.706087	0.369	0.186	0.00133576
chr11-98550293-98551876	Zpbp2	6.99806e-12	0.693435	0.503	0.259	6.03142e-07
chr14-103649907-103650454	Gm22877	2.11922e-08	0.691992	0.367	0.182	0.00182649
chr1-119836863-119837957	Ptpn4	8.89728e-09	0.690331	0.406	0.206	0.00076683
chr7-126285038-126286039	Sbk1	1.03562e-10	0.688265	0.401	0.201	8.92567e-06
chr4-59331478-59332129	Susd1	2.35498e-09	0.686808	0.415	0.21	0.000202968
chr10-42860082-42861030	Scml4	4.1265e-11	0.685655	0.386	0.193	3.55651e-06
chr6-41554186-41555172	NA	1.01553e-08	0.676286	0.323	0.161	0.000875252
chr7-27166288-27167513	Egln2	2.31546e-13	0.676131	0.532	0.28	1.99563e-08
chr7-75455131-75456117	Akap13	2.03681e-08	0.675013	0.43	0.219	0.00175547
chr2-181219616-181220409	Fndc11	1.10074e-08	0.671348	0.395	0.201	0.000948694
chr8-120538597-120539243	Mir7687	9.41721e-09	0.67042	0.424	0.221	0.000811641
chr2-25195308-25197056	Tor4a	2.76624e-13	0.669862	0.542	0.292	2.38414e-08
chr15-100706128-100707180	Galnt6	7.98959e-12	0.669022	0.458	0.238	6.88599e-07
chr12-78350877-78351248	Gphn	2.57852e-17	0.662132	0.642	0.37	2.22235e-12
chr5-93266945-93268694	Ccng2	1.37052e-10	0.661063	0.538	0.29	1.18121e-05
chr7-28981659-28983310	Eif3k	1.26488e-22	0.658525	0.636	0.353	1.09016e-17
chr5-105648676-105650090	NA	9.26879e-10	0.656083	0.444	0.232	7.9885e-05
chr8-13600012-13600978	Rasa3	8.04845e-09	0.653512	0.459	0.243	0.000693672
chr15-98953040-98953918	Tuba1a	7.73106e-09	0.651591	0.452	0.236	0.000666317
chr10-78086444-78087614	NA	1.90863e-08	0.644847	0.439	0.23	0.00164499
chr7-113206956-113207689	Arntl	5.0901e-11	0.636757	0.532	0.287	4.387e-06
chr9-7872609-7873402	Birc3	2.86158e-18	0.621922	0.602	0.335	2.46631e-13
chr8-83747701-83749228	Gm45778	1.65387e-08	0.621214	0.486	0.262	0.00142543
chr7-101301331-101302576	Atg16l2	4.70435e-13	0.618931	0.505	0.274	4.05454e-08
chr7-88276990-88278452	Ctsc	6.91148e-12	0.618242	0.516	0.281	5.95679e-07
chr9-22475114-22476019	Bbs9	2.0275e-09	0.617321	0.439	0.237	0.000174744
chr13-12565428-12566536	Ero1lb	2.81494e-08	0.616696	0.499	0.269	0.00242612
chr10-59974153-59975403	NA	7.77276e-20	0.614871	0.619	0.348	6.6991e-15
chr2-125247172-125247918	Dut	7.51773e-13	0.613486	0.541	0.299	6.4793e-08
chr14-66199505-66200397	Ptk2b	1.93907e-10	0.603195	0.46	0.25	1.67123e-05
chr17-72917341-72919579	Lbh	6.91341e-14	0.600594	0.561	0.31	5.95846e-09
chr3-88509703-88510476	Lmna	2.45004e-08	0.600005	0.428	0.235	0.00211161
chr1-128614421-128615801	NA	8.83448e-08	0.594738	0.532	0.296	0.00761417
chr1-7397387-7398580	Gm26901	3.89043e-08	0.594518	0.539	0.301	0.00335304
chr4-45408498-45409687	Slc25a51	3.7745e-10	0.592807	0.475	0.258	3.25313e-05
chr4-129810785-129811828	Ptp4a2	8.40231e-08	0.591068	0.499	0.278	0.0072417
chr16-13818484-13819717	Gm27734	2.47861e-10	0.589239	0.537	0.3	2.13624e-05
chr10-82955125-82955532	NA	5.34947e-13	0.589164	0.633	0.374	4.61055e-08
chr11-3331890-3332714	Gm12592	7.66371e-11	0.587964	0.524	0.289	6.60512e-06
chr11-34782453-34784187	Dock2	4.80028e-08	0.585499	0.47	0.261	0.00413722
chr13-44869576-44870177	Jarid2	8.56298e-16	0.58208	0.711	0.443	7.38018e-11
chr2-127335081-127336350	Dusp2	3.63468e-12	0.574734	0.515	0.281	3.13262e-07
chr7-44304611-44305830	Clec11a	3.80905e-17	0.567509	0.689	0.41	3.2829e-12
chr9-57640165-57640867	Csk	5.80916e-13	0.564151	0.578	0.33	5.00674e-08
chr4-95051747-95053622	Jun	1.01118e-10	0.55847	0.624	0.37	8.71503e-06
chr17-70963659-70963936	NA	2.44825e-16	0.551333	0.711	0.448	2.11007e-11
chr1-46853361-46854512	Slc39a10	6.36512e-10	0.551264	0.569	0.326	5.48591e-05
chr10-59899372-59900128	NA	1.65802e-08	0.537297	0.507	0.279	0.00142899
chr6-108212720-108213418	Itpr1	1.06728e-07	0.535485	0.529	0.303	0.00919858
chr8-3754395-3754871	NA	6.71142e-09	0.534915	0.645	0.397	0.000578437
chr6-143166499-143167451	Etnk1	6.31695e-10	0.530259	0.56	0.322	5.44439e-05
chr9-123461805-123462310	Lars2	5.98282e-23	0.528248	0.816	0.57	5.15641e-18
chr11-95336633-95337786	Gm11521	5.23378e-08	0.526696	0.538	0.314	0.00451083
chr16-17222217-17222580	NA	7.33739e-09	0.519523	0.544	0.323	0.000632388
chr1-106171190-106171966	Gm20753	1.73607e-09	0.512235	0.589	0.347	0.000149627
chr5-123128476-123129376	Rhof	2.56576e-15	0.507697	0.651	0.399	2.21135e-10
chr7-6362275-6363555	Zfp78	9.14025e-10	0.500316	0.648	0.396	7.8777e-05
chr1-86526048-86526864	Ptma	1.6975e-09	0.488705	0.646	0.398	0.000146303
chr18-54698912-54699388	NA	1.32792e-16	0.487703	0.745	0.491	1.1445e-11
chr7-45704156-45705411	Car11	1.05757e-07	0.482611	0.634	0.384	0.00911492
chr6-122308376-122309182	M6pr	9.10045e-08	0.447875	0.642	0.405	0.0078434
chr8-4165774-4166728	4932443L11Rik	1.41885e-09	0.439028	0.694	0.447	0.000122286
chr17-84119203-84120241	NA	2.67358e-08	0.438916	0.626	0.388	0.00230428
chr8-70212004-70213104	Slc25a42	2.22824e-14	0.43385	0.751	0.5	1.92046e-09
chr11-109425325-109426462	Amz2	1.54863e-14	0.409502	0.771	0.522	1.33471e-09
chr3-75556158-75557752	Pdcd10	9.01113e-12	0.367539	0.772	0.54	7.76642e-07
chr17-48408614-48410611	Nfya	2.51843e-08	0.357668	0.767	0.535	0.00217056
chr5-34187670-34188397	Mxd4	1.83866e-09	0.346734	0.768	0.542	0.000158468
chr15-93340730-93341336	NA	2.63573e-15	-0.321929	0.053	0.057	2.27165e-10
chr9-22443310-22443840	Rp9	1.18012e-12	-0.322322	0.056	0.059	1.01711e-07
chr8-11403549-11404354	Col4a2	2.55807e-18	-0.322339	0.077	0.079	2.20472e-13
chr15-64040678-64041178	Fam49b	9.02259e-17	-0.323119	0.071	0.073	7.7763e-12
chr5-149272469-149272975	Alox5ap	2.60343e-15	-0.324744	0.065	0.068	2.24382e-10
chr5-23586493-23587288	Srpk2	2.99217e-12	-0.324865	0.053	0.056	2.57886e-07
chr3-15331622-15332526	Gm9733	3.25877e-17	-0.325663	0.083	0.086	2.80864e-12
chr4-88439783-88440258	Hacd4	1.84091e-12	-0.326257	0.059	0.061	1.58662e-07
chr8-120040936-120041528	Crispld2	7.38043e-19	-0.327626	0.072	0.076	6.36097e-14
chr5-137828774-137829182	Pilra	8.25528e-19	-0.3286	0.071	0.074	7.11498e-14
chr19-40401194-40401665	Sorbs1	1.62817e-16	-0.329989	0.074	0.077	1.40327e-11
chr14-55765780-55766096	Ltb4r1	1.9415e-12	-0.330188	0.058	0.06	1.67332e-07
chr7-34214509-34215088	Gpi1	8.87813e-15	-0.330563	0.059	0.062	7.6518e-10
chr5-123713709-123714204	Zcchc8	2.75499e-15	-0.330668	0.048	0.05	2.37444e-10
chr19-40639806-40640345	Entpd1	3.36798e-08	-0.33293	0.054	0.056	0.00290276
chr9-7567352-7567800	Mmp8	3.31401e-15	-0.332998	0.059	0.062	2.85624e-10
chr18-73744938-73745420	Elac1	9.5546e-13	-0.335417	0.052	0.056	8.23483e-08
chr2-117925465-117925889	Gm13986	2.09474e-15	-0.336212	0.05	0.053	1.80539e-10
chr12-103992298-103993396	Gm28577	2.61615e-12	-0.337392	0.065	0.07	2.25478e-07
chr7-141006508-141006879	NA	2.64671e-10	-0.339526	0.056	0.059	2.28112e-05
chr19-59350298-59351037	NA	3.01112e-17	-0.339796	0.095	0.096	2.5952e-12
chr11-114907473-114908479	Gm11698	5.7247e-26	-0.339899	0.131	0.136	4.93395e-21
chr11-98710526-98710982	Med24	2.99897e-14	-0.340764	0.088	0.092	2.58472e-09
chr11-68871740-68872420	Ndel1	2.5251e-18	-0.341571	0.069	0.074	2.17631e-13
chr2-52966851-52967855	Fmnl2	5.14785e-13	-0.343073	0.051	0.054	4.43678e-08
chr1-184477988-184478424	NA	3.74476e-16	-0.345106	0.073	0.075	3.2275e-11
chr9-69439816-69440283	NA	2.79821e-12	-0.345659	0.053	0.055	2.4117e-07
chr8-120042778-120043135	Crispld2	3.40298e-14	-0.34673	0.06	0.065	2.93292e-09
chr18-73948166-73949481	Mapk4	1.8731e-15	-0.351334	0.069	0.075	1.61436e-10
chr17-71299959-71300686	Emilin2	7.41296e-14	-0.352424	0.052	0.056	6.389e-09
chr2-29772211-29772530	Trub2	2.4929e-13	-0.353594	0.048	0.052	2.14855e-08
chr17-43137863-43138823	NA	1.7088e-32	-0.3542	0.16	0.167	1.47277e-27
chr5-147748063-147748480	Gm43156	2.10953e-16	-0.357337	0.053	0.056	1.81814e-11
chr8-57801296-57801771	Galntl6	5.12803e-10	-0.359282	0.061	0.064	4.41969e-05
chr19-46618390-46618777	Wbp1l	4.41466e-17	-0.359494	0.078	0.082	3.80486e-12
chr8-33673562-33674116	Gsr	1.2367e-12	-0.35965	0.05	0.055	1.06588e-07
chr7-100539273-100539957	Coa4	2.21993e-13	-0.361232	0.047	0.051	1.91329e-08
chr2-69414474-69415550	NA	7.79237e-13	-0.361541	0.06	0.064	6.71601e-08
chr7-139984540-139985037	Adam8	2.59307e-17	-0.363728	0.071	0.077	2.23489e-12
chr4-46643390-46643873	Tbc1d2	5.73067e-15	-0.365294	0.068	0.072	4.93909e-10
chr2-26360859-26361221	Card9	2.66203e-19	-0.367094	0.054	0.059	2.29432e-14
chr15-79733736-79734107	Sun2	4.74854e-11	-0.370951	0.054	0.058	4.09263e-06
chr19-46863503-46863982	Cnnm2	1.53789e-14	-0.371479	0.08	0.086	1.32546e-09
chr10-59564556-59565403	Mcu	6.68302e-19	-0.372541	0.083	0.087	5.75989e-14
chr3-90668826-90669381	S100a8	2.09565e-16	-0.37562	0.073	0.078	1.80618e-11
chr15-77874461-77875254	NA	4.0837e-17	-0.37574	0.075	0.082	3.51962e-12
chr10-43684274-43685093	Gm47927	1.75771e-13	-0.377447	0.049	0.053	1.51492e-08
chr12-54192022-54192414	Egln3	2.57976e-13	-0.381317	0.046	0.051	2.22342e-08
chr11-83124863-83125383	Gm48467	1.08121e-14	-0.381825	0.047	0.051	9.31859e-10
chr12-111524451-111525503	NA	1.01022e-19	-0.382848	0.064	0.072	8.70677e-15
chr1-39602506-39602943	NA	2.55487e-09	-0.386667	0.049	0.053	0.000220197
chr1-71730908-71731462	NA	1.18981e-14	-0.387705	0.049	0.054	1.02546e-09
chr11-114917055-114917549	NA	3.67876e-16	-0.390467	0.059	0.064	3.17061e-11
chr2-119262922-119263486	NA	1.62181e-24	-0.393506	0.097	0.105	1.39779e-19
chr3-51209680-51210495	NA	2.26094e-29	-0.394811	0.117	0.127	1.94864e-24
chr16-55691092-55691475	NA	2.12382e-11	-0.395342	0.046	0.053	1.83045e-06
chr17-48324185-48324802	B430306N03Rik	9.92876e-19	-0.397308	0.07	0.077	8.5573e-14
chr1-152810638-152811080	Ncf2	2.66276e-17	-0.399959	0.073	0.082	2.29495e-12
chr4-141573228-141574087	NA	2.55958e-16	-0.402317	0.045	0.05	2.20603e-11
chr2-122561273-122561683	NA	1.91408e-10	-0.403541	0.046	0.052	1.64969e-05
chr5-90696107-90696771	NA	1.47554e-12	-0.403652	0.044	0.05	1.27172e-07
chr4-154911146-154912063	NA	4.59162e-13	-0.404127	0.069	0.078	3.95738e-08
chr17-34938043-34938593	NA	3.689e-13	-0.409931	0.047	0.052	3.17944e-08
chr19-41597182-41597922	NA	1.29384e-14	-0.412068	0.052	0.058	1.11512e-09
chr9-109849327-109849910	Camp	4.5803e-13	-0.414279	0.05	0.059	3.94763e-08
chr17-31905671-31906334	NA	1.19199e-14	-0.420584	0.064	0.07	1.02734e-09
chr19-21383747-21384414	NA	6.66561e-13	-0.42072	0.046	0.051	5.74489e-08
chr10-95634329-95634694	Gm47667	1.29534e-13	-0.424917	0.059	0.067	1.11641e-08
chr1-9991664-9992282	Gm15818	1.21263e-10	-0.425421	0.045	0.051	1.04513e-05
chr16-18655103-18656086	NA	1.68359e-17	-0.428986	0.049	0.056	1.45103e-12
chr1-118380206-118380841	NA	2.44588e-12	-0.430612	0.048	0.055	2.10803e-07
chr2-181536452-181536848	Dnajc5	2.89337e-13	-0.431704	0.05	0.056	2.49371e-08
chr9-50593056-50593393	NA	3.22362e-12	-0.434154	0.051	0.057	2.77834e-07
chr3-51518365-51519077	Setd7	5.53254e-17	-0.439274	0.049	0.057	4.76833e-12
chr1-64198415-64199193	Gm28981	2.91271e-12	-0.441562	0.051	0.057	2.51037e-07
chr3-101948345-101949073	NA	4.85674e-11	-0.444419	0.055	0.062	4.18588e-06
chr13-59242686-59243201	Gm34672	1.4248e-15	-0.445436	0.049	0.055	1.228e-10
chr4-134589011-134589402	Man1c1	6.34617e-23	-0.450823	0.051	0.059	5.46957e-18
chr7-51986909-51987401	Gas2	2.1041e-14	-0.454734	0.052	0.06	1.81346e-09
chr8-120045037-120045336	Crispld2	3.84078e-14	-0.457809	0.061	0.07	3.31025e-09
chr17-34437251-34438341	BC051142	1.41694e-15	-0.459231	0.05	0.059	1.22122e-10
chr6-124505139-124505514	C1rl	2.68477e-17	-0.460064	0.052	0.06	2.31392e-12
chr6-100214501-100215033	NA	4.37209e-13	-0.466365	0.047	0.055	3.76817e-08
chr10-5548684-5549035	Syne1	2.01046e-15	-0.468091	0.051	0.059	1.73275e-10
chr16-16073268-16073753	Spidr	2.6082e-14	-0.478254	0.042	0.051	2.24793e-09
chr2-173072697-173073565	NA	2.78678e-18	-0.48482	0.08	0.091	2.40184e-13
chr9-110415254-110415681	NA	4.25396e-14	-0.491207	0.052	0.06	3.66636e-09
chr3-90695628-90696117	S100a9	1.34385e-15	-0.491793	0.08	0.093	1.15823e-10
chr17-84118359-84118583	NA	6.17208e-18	-0.493741	0.059	0.068	5.31953e-13
chr5-65038345-65038773	Fam114a1	4.84848e-22	-0.494504	0.051	0.06	4.17876e-17
chr8-25980030-25980639	Pomk	6.27695e-18	-0.496041	0.047	0.055	5.40992e-13
chr3-131474508-131475003	Sgms2	3.60884e-34	-0.501633	0.117	0.132	3.11035e-29
chr14-103007758-103008336	Rpl17-ps7	4.9161e-21	-0.505696	0.088	0.101	4.23704e-16
chr10-95773422-95774017	4732465J04Rik	3.85005e-21	-0.506422	0.077	0.091	3.31824e-16
chr19-4070782-4071247	NA	4.30118e-13	-0.508252	0.042	0.051	3.70706e-08
chr1-62678738-62679937	NA	2.75446e-21	-0.50848	0.055	0.065	2.37398e-16
chr15-103252785-103253098	Nfe2	2.62862e-16	-0.524125	0.061	0.074	2.26553e-11
chr14-60757314-60758059	Spata13	1.59766e-18	-0.52784	0.05	0.06	1.37698e-13
chr1-89252544-89253015	NA	6.16876e-13	-0.530819	0.042	0.052	5.31667e-08
chr1-89575076-89575847	Gm28499	2.08533e-15	-0.543332	0.041	0.052	1.79729e-10
chr12-72668006-72668424	NA	8.89614e-17	-0.545406	0.048	0.058	7.66732e-12
chr7-16257897-16258273	C5ar1	2.81471e-24	-0.554757	0.071	0.086	2.42592e-19
chr16-96439685-96440411	Itgb2l	4.33717e-18	-0.557206	0.058	0.073	3.73808e-13
chr3-144041810-144042229	NA	8.55761e-19	-0.564791	0.056	0.068	7.37555e-14
chr9-110422958-110424106	Ngp	4.17382e-15	-0.566862	0.05	0.061	3.59729e-10
chr17-43538692-43539194	Ankrd66	2.85809e-17	-0.56712	0.042	0.052	2.4633e-12
chr2-167590511-167590847	Gm11475	3.49135e-18	-0.572422	0.067	0.08	3.00909e-13
chr8-121796476-121796834	Klhdc4	5.90316e-13	-0.582134	0.05	0.062	5.08775e-08
chr2-32387670-32388339	Lcn2	3.52439e-18	-0.584427	0.067	0.082	3.03756e-13
chr13-113485536-113485973	4921509O07Rik	4.61802e-21	-0.639685	0.044	0.057	3.98013e-16
chr11-97815776-97816119	Lasp1	1.32168e-15	-0.645317	0.047	0.061	1.13912e-10
chr8-119709240-119710115	Atp2c2	2.99771e-19	-0.646585	0.043	0.057	2.58363e-14
chr10-12975645-12976399	NA	1.32446e-16	-0.656818	0.044	0.06	1.14151e-11
chr7-16258914-16259510	C5ar1	6.8914e-14	-0.685334	0.039	0.052	5.93949e-09

## Sheet: SD06
SD06. Differential peaks of top three mtSNPs in aging bone marrow tissues.
Peak	symbol	Pvalue	log2FC	pct.1	pct.2	Qvalue
chr9-66281547-66282003	NA	7.63566e-22	2.33526	0.05	0.009	8.68709e-17
chr6-125222198-125222604	Vamp1	5.04901e-23	2.20816	0.053	0.011	5.74426e-18
chr12-113228182-113228910	NA	5.06949e-20	2.10456	0.053	0.011	5.76756e-15
chr3-52396198-52396722	NA	1.64251e-32	2.09823	0.076	0.016	1.86869e-27
chr17-34144837-34145425	H2-DMb2	1.7437e-29	2.08181	0.07	0.015	1.9838e-24
chr11-99168039-99168494	NA	1.61054e-25	2.08144	0.062	0.014	1.83231e-20
chr1-133694795-133695350	NA	1.5339e-20	2.06121	0.053	0.012	1.74511e-15
chr9-51213022-51213824	Gm47828	1.3997e-25	2.02641	0.066	0.015	1.59244e-20
chr11-88618864-88619387	Msi2	1.02302e-23	2.00988	0.062	0.014	1.16389e-18
chr19-42744073-42744632	Gm19437	6.07224e-09	1.98713	0.054	0.012	0.000690838
chr11-44574712-44575253	NA	6.89337e-20	1.98502	0.05	0.012	7.84259e-15
chr4-125124858-125125221	Zc3h12a	2.92886e-37	1.96847	0.108	0.026	3.33216e-32
chr6-87119455-87120123	NA	3.82672e-19	1.93267	0.054	0.012	4.35366e-14
chr8-31111527-31112001	Rnf122	6.6701e-23	1.92005	0.079	0.019	7.58858e-18
chr8-31120776-31121368	Rnf122	3.88512e-35	1.91204	0.102	0.025	4.4201e-30
chr7-45204360-45204882	Ccdc155	3.69687e-12	1.89805	0.059	0.015	4.20592e-07
chr6-127152281-127152772	9330179D12Rik	2.76815e-18	1.8894	0.072	0.017	3.14933e-13
chr15-84685424-84685897	Prr5	4.04206e-23	1.87816	0.08	0.02	4.59865e-18
chr18-35849503-35850348	Gm50371	7.87149e-24	1.83079	0.103	0.025	8.95539e-19
chr12-99640347-99640828	Gm47196	4.68938e-14	1.82115	0.05	0.013	5.3351e-09
chr16-57336512-57337387	Gm49579	3.87254e-11	1.8099	0.053	0.014	4.40579e-06
chr17-88581425-88582130	Ppp1r21	9.17528e-31	1.80704	0.09	0.024	1.04387e-25
chr12-3870890-3871534	Dnmt3a	2.20696e-18	1.80158	0.077	0.02	2.51086e-13
chr8-120725078-120725754	Gm18709	2.55438e-18	1.7918	0.054	0.015	2.90612e-13
chr18-25590591-25591324	Celf4	5.47298e-24	1.78804	0.069	0.018	6.22661e-19
chr11-55023057-55023501	Anxa6	1.30238e-13	1.77269	0.056	0.015	1.48172e-08
chr17-73246884-73247360	NA	1.95381e-29	1.7726	0.079	0.021	2.22285e-24
chr13-24604752-24605116	Gm11346	1.55091e-18	1.77087	0.057	0.015	1.76447e-13
chr2-103682187-103682856	Abtb2	2.33648e-20	1.77086	0.066	0.018	2.65821e-15
chr1-170928463-170928976	Fcrla	9.6866e-20	1.76681	0.056	0.015	1.10204e-14
chr4-129575148-129575705	Lck	5.19394e-18	1.7644	0.057	0.016	5.90915e-13
chr8-14994494-14994787	Arhgef10	2.54164e-18	1.7387	0.055	0.015	2.89163e-13
chr8-122702331-122702684	Gm20388	1.3228e-13	1.73095	0.058	0.016	1.50494e-08
chr16-96127548-96128406	Hmgn1	1.31447e-21	1.72777	0.095	0.027	1.49547e-16
chr13-112000849-112001584	NA	1.18206e-16	1.72704	0.074	0.02	1.34483e-11
chr5-121833646-121834261	1700008B11Rik	1.01584e-24	1.72402	0.088	0.024	1.15572e-19
chr12-15816781-15817278	Trib2	2.20979e-20	1.72141	0.084	0.022	2.51408e-15
chr15-59059024-59059976	Mtss1	7.90906e-09	1.72105	0.054	0.015	0.000899814
chr4-11794376-11794816	Cdh17	2.2813e-15	1.71674	0.057	0.016	2.59544e-10
chr8-13213420-13214304	NA	9.16416e-18	1.7093	0.082	0.023	1.04261e-12
chr7-30717328-30717861	Atp4a	8.34444e-10	1.70751	0.072	0.02	9.49347e-05
chr4-43456578-43457518	Cd72	1.93413e-23	1.69827	0.082	0.023	2.20046e-18
chr10-96370798-96371432	NA	3.24918e-35	1.69822	0.099	0.029	3.6966e-30
chr11-117871897-117872533	Tha1	8.56455e-18	1.69007	0.06	0.017	9.74389e-13
chr1-38664535-38665280	Aff3	6.62514e-14	1.68882	0.05	0.014	7.53742e-09
chr8-106054245-106054658	NA	3.05196e-21	1.68821	0.076	0.022	3.47221e-16
chr1-133815810-133816470	NA	2.62556e-08	1.68091	0.065	0.018	0.0029871
chr6-134220242-134220894	Etv6	1.52649e-09	1.67678	0.05	0.015	0.000173669
chr14-24778949-24779759	4930428N03Rik	9.81982e-11	1.66946	0.066	0.018	1.1172e-05
chr6-8485462-8486180	Gm45062	6.69128e-36	1.66203	0.108	0.03	7.61267e-31
chr8-35633515-35634386	Mfhas1	4.69582e-10	1.65179	0.058	0.017	5.34244e-05
chr14-54233289-54233772	NA	5.27728e-16	1.65036	0.058	0.016	6.00396e-11
chr18-60803418-60804064	Cd74	3.83897e-24	1.64785	0.092	0.027	4.36759e-19
chr12-69446564-69446960	NA	5.7745e-15	1.6457	0.063	0.018	6.56965e-10
chr13-28953402-28954129	Sox4	5.04519e-09	1.64461	0.056	0.016	0.000573991
chr4-44704453-44704855	5730488B01Rik	5.31147e-16	1.64215	0.061	0.017	6.04286e-11
chr11-6000212-6000936	Camk2b	3.77359e-14	1.64203	0.051	0.015	4.29321e-09
chr5-122219759-122220745	Hvcn1	5.03441e-34	1.64083	0.12	0.035	5.72764e-29
chr11-99155005-99155528	Ccr7	6.69028e-19	1.63236	0.058	0.017	7.61153e-14
chr17-34210462-34211086	Tap2	6.97182e-09	1.63117	0.086	0.025	0.000793184
chr6-120567102-120568042	NA	5.95666e-17	1.62979	0.082	0.024	6.77689e-12
chr1-87846790-87847590	NA	8.60117e-14	1.6297	0.053	0.015	9.78555e-09
chr6-48732740-48733399	Gm28053	3.66574e-25	1.62428	0.084	0.025	4.17051e-20
chr1-153414214-153414778	E330020D12Rik	7.16307e-14	1.6142	0.068	0.02	8.14942e-09
chr2-27122032-27122536	Fam163b	1.15924e-12	1.61186	0.051	0.015	1.31887e-07
chr1-127514422-127515081	Tmem163	1.31766e-19	1.61101	0.062	0.018	1.49911e-14
chr4-149856442-149856829	NA	1.25752e-09	1.60523	0.05	0.015	0.000143068
chr4-138257267-138257721	Sh2d5	1.65281e-09	1.60418	0.052	0.016	0.00018804
chr9-42028819-42029285	Gm16214	1.21314e-21	1.60392	0.077	0.023	1.38019e-16
chr5-37044674-37045256	Jakmip1	1.52071e-15	1.6012	0.055	0.017	1.73011e-10
chr10-78297814-78298589	Agpat3	2.91878e-46	1.59792	0.165	0.051	3.32069e-41
chr8-117548530-117548862	Gm27361	1.07036e-12	1.59702	0.059	0.018	1.21775e-07
chr1-128608071-128608602	NA	8.30404e-21	1.59639	0.118	0.036	9.44751e-16
chr4-47251071-47251527	Col15a1	1.55302e-12	1.59013	0.06	0.018	1.76687e-07
chr18-75278592-75279105	Dym	1.11525e-14	1.58966	0.094	0.028	1.26882e-09
chr7-44534165-44534709	Pold1	1.76194e-24	1.58794	0.099	0.03	2.00456e-19
chr2-27311584-27312101	Vav2	9.46591e-10	1.58663	0.062	0.019	0.000107694
chr2-118490304-118491775	NA	1.45098e-22	1.58606	0.112	0.033	1.65078e-17
chr14-27405423-27405928	NA	1.15731e-13	1.58444	0.05	0.016	1.31668e-08
chr5-140948004-140948543	Card11	1.42518e-10	1.58351	0.052	0.016	1.62142e-05
chr10-42897642-42898062	Scml4	1.17942e-13	1.58258	0.063	0.019	1.34183e-08
chr16-76373021-76373604	Nrip1	8.99266e-09	1.58083	0.075	0.022	0.0010231
chr15-36938574-36939217	Gm34590	1.62596e-11	1.579	0.056	0.017	1.84985e-06
chr3-52443772-52444478	NA	7.44936e-18	1.57216	0.07	0.021	8.47514e-13
chr9-106222173-106222797	Tlr9	2.91303e-14	1.5706	0.067	0.02	3.31415e-09
chr2-174602148-174602707	NA	6.83066e-12	1.56586	0.052	0.016	7.77124e-07
chr17-34347577-34348262	NA	3.17764e-18	1.55196	0.081	0.026	3.6152e-13
chr5-148959064-148959555	Gm15409	3.78962e-12	1.5482	0.065	0.02	4.31145e-07
chr11-70539919-70540571	Gm10418	7.20442e-15	1.54478	0.087	0.027	8.19647e-10
chr2-158666462-158667427	Ppp1r16b	9.97115e-28	1.53945	0.108	0.034	1.13442e-22
chr13-30748924-30749613	Irf4	8.38137e-08	1.53927	0.054	0.016	0.00953548
chr13-30659666-30660594	Dusp22	5.46583e-10	1.53886	0.065	0.021	6.21848e-05
chr4-134362582-134363010	Extl1	5.48367e-08	1.5371	0.05	0.016	0.00623877
chr17-84161265-84161937	NA	4.11782e-09	1.53611	0.063	0.021	0.000468484
chr1-153489162-153489531	Dhx9	4.02576e-08	1.5305	0.06	0.019	0.0045801
chr4-149657972-149658489	Pik3cd	1.79915e-20	1.52898	0.078	0.025	2.04689e-15
chr2-173026554-173027263	Rbm38	2.44244e-28	1.52072	0.102	0.032	2.77877e-23
chr17-6816160-6816747	4933426B08Rik	1.06851e-17	1.52007	0.068	0.022	1.21564e-12
chr5-134491828-134492258	Clip2	1.54866e-09	1.51654	0.063	0.02	0.000176191
chr5-100585109-100585822	NA	1.15422e-22	1.51079	0.122	0.04	1.31316e-17
chr2-70964671-70965226	Mettl8	4.0598e-11	1.50671	0.058	0.019	4.61883e-06
chr5-65928937-65929676	NA	4.87551e-20	1.50419	0.079	0.026	5.54686e-15
chr11-109419979-109420547	9930022D16Rik	1.47234e-19	1.4999	0.087	0.029	1.67508e-14
chr4-11721226-11721922	NA	2.52827e-12	1.49956	0.057	0.019	2.87641e-07
chr18-6135812-6136905	Arhgap12	1.07215e-32	1.49832	0.188	0.061	1.21979e-27
chr16-32163356-32163844	Nrros	7.38282e-12	1.49264	0.058	0.018	8.39944e-07
chr13-63567780-63568297	Ptch1	1.00288e-08	1.4844	0.069	0.023	0.00114098
chr5-120620820-120621588	Ddx54	4.34322e-11	1.48282	0.057	0.018	4.94128e-06
chr10-39612768-39613636	Traf3ip2	2.2467e-15	1.4813	0.071	0.024	2.55608e-10
chr19-53423352-53423743	NA	2.63984e-14	1.47768	0.064	0.021	3.00335e-09
chr7-25129630-25130072	Pou2f2	2.78119e-08	1.4762	0.053	0.017	0.00316416
chr10-86636947-86637490	Gm19989	3.97893e-10	1.47606	0.051	0.017	4.52683e-05
chr8-69270681-69271444	D130040H23Rik	6.86919e-09	1.47593	0.059	0.019	0.000781508
chr10-127162801-127163305	B4galnt1	4.38813e-16	1.4729	0.065	0.022	4.99238e-11
chr6-31216511-31217087	Lncpint	8.926e-15	1.46719	0.081	0.026	1.01551e-09
chr15-89309965-89310561	Sbf1	1.47263e-09	1.46683	0.06	0.019	0.000167541
chr12-113167949-113168685	NA	1.65253e-29	1.45913	0.144	0.05	1.88008e-24
chr3-88509766-88510457	Lmna	9.06911e-32	1.45852	0.152	0.05	1.03179e-26
chr8-4492859-4493679	Cers4	2.01863e-09	1.45705	0.07	0.023	0.000229659
chr1-183979732-183980351	NA	3.27519e-24	1.45153	0.138	0.047	3.72618e-19
chr6-146271097-146271672	Gm44086	1.05399e-17	1.44581	0.089	0.029	1.19913e-12
chr1-157048116-157048945	Gm28694	1.87623e-08	1.44275	0.05	0.017	0.00213459
chr14-59396994-59397678	Phf11c	2.3959e-09	1.44257	0.052	0.018	0.000272581
chr17-42876424-42877006	Cd2ap	1.81093e-11	1.44229	0.054	0.018	2.0603e-06
chr6-34317338-34317837	Gm14546	3.95314e-10	1.43441	0.088	0.028	4.49748e-05
chr17-86969533-86970080	Gm50012	5.25928e-11	1.43372	0.06	0.02	5.98348e-06
chr10-13964655-13965384	Hivep2	1.36388e-23	1.42663	0.121	0.041	1.55169e-18
chr4-134772899-134773788	NA	1.86665e-15	1.42483	0.092	0.031	2.12368e-10
chr17-26167977-26168523	Axin1	1.97775e-08	1.42321	0.065	0.022	0.00225009
chr17-34263089-34263476	H2-Ab1	3.50868e-12	1.42137	0.062	0.021	3.99183e-07
chr6-120579624-120580728	Gm44074	3.25089e-17	1.42005	0.113	0.037	3.69854e-12
chr4-135120309-135120765	Gm16225	1.77392e-13	1.41977	0.083	0.028	2.01819e-08
chr18-60843734-60844359	Tcof1	1.64052e-13	1.4172	0.095	0.032	1.86642e-08
chr7-24451864-24452343	Irgc1	1.39856e-13	1.41639	0.053	0.018	1.59114e-08
chr19-8984334-8984848	NA	5.56583e-12	1.4149	0.093	0.032	6.33224e-07
chr12-108333576-108334464	Cyp46a1	2.1004e-13	1.41232	0.112	0.038	2.38963e-08
chr10-37321177-37321619	NA	1.2503e-09	1.41095	0.056	0.019	0.000142247
chr3-115682482-115683247	NA	3.81224e-14	1.4088	0.069	0.024	4.33719e-09
chr11-104000998-104001585	NA	2.19677e-12	1.40828	0.078	0.027	2.49927e-07
chr18-35919076-35920075	NA	4.715e-28	1.40495	0.127	0.045	5.36425e-23
chr2-34963450-34964029	Traf1	1.57875e-16	1.40397	0.084	0.029	1.79615e-11
chr8-15026781-15027722	Gm37844	4.85595e-08	1.39991	0.05	0.017	0.00552461
chr5-23386603-23387413	4930580E04Rik	2.08587e-25	1.39176	0.145	0.05	2.37309e-20
chr6-87152523-87153469	Antxr1	1.2165e-13	1.39031	0.092	0.031	1.38402e-08
chr1-94034924-94035774	NA	2.7075e-12	1.37917	0.094	0.032	3.08033e-07
chr12-79646579-79647328	Rad51b	9.01293e-14	1.37319	0.072	0.026	1.0254e-08
chr1-134067227-134067652	NA	1.025e-08	1.36863	0.05	0.017	0.00116614
chr2-102039027-102039819	Gm13919	3.97109e-11	1.36731	0.059	0.021	4.51791e-06
chr9-117041286-117041679	Rbms3	6.97212e-11	1.36479	0.065	0.023	7.93218e-06
chr14-30607664-30608169	Prkcd	3.85442e-15	1.3626	0.094	0.033	4.38518e-10
chr6-94700142-94700611	Lrig1	4.74494e-09	1.36204	0.092	0.032	0.000539832
chr7-43436411-43437253	Nkg7	9.77886e-10	1.36124	0.053	0.019	0.000111254
chr8-14992829-14993132	Arhgef10	2.17019e-13	1.36091	0.084	0.03	2.46903e-08
chr18-65415762-65416684	NA	4.21116e-10	1.35235	0.085	0.03	4.79104e-05
chr17-83830623-83831312	Haao	7.06258e-08	1.35175	0.056	0.02	0.0080351
chr10-57485786-57486558	4930467K11Rik	7.93864e-11	1.34767	0.1	0.035	9.03179e-06
chr2-62441012-62441666	Gm13565	1.42826e-10	1.34572	0.091	0.032	1.62493e-05
chr15-97744911-97745406	Rapgef3	3.95144e-08	1.33364	0.058	0.02	0.00449556
chr15-75981530-75982302	Ccdc166	2.5181e-09	1.33103	0.1	0.035	0.000286485
chr16-94245914-94246472	Hlcs	1.13041e-10	1.32756	0.089	0.033	1.28607e-05
chr17-46383213-46383868	Zfp318	7.6675e-11	1.32295	0.11	0.038	8.72332e-06
chr1-163779322-163780002	Kifap3	2.79003e-12	1.32148	0.131	0.048	3.17421e-07
chr11-70220729-70221405	Slc16a13	7.9864e-13	1.32071	0.147	0.053	9.08613e-08
chr4-95966927-95967753	9530080O11Rik	2.95292e-15	1.31949	0.11	0.04	3.35954e-10
chr5-100643810-100644427	NA	3.08199e-08	1.31696	0.08	0.03	0.00350637
chr10-40257515-40259060	A930033M14Rik	1.40324e-13	1.31256	0.175	0.064	1.59647e-08
chr7-16615009-16615717	Gm44589	5.29741e-31	1.30306	0.244	0.089	6.02686e-26
chr7-30729452-30730315	Gapdhs	5.18669e-08	1.3004	0.111	0.04	0.0059009
chr4-15265385-15266125	Tmem64	4.32424e-10	1.29474	0.08	0.029	4.91969e-05
chr15-81301193-81301619	8430426J06Rik	1.63984e-09	1.28595	0.051	0.019	0.000186565
chr18-80611875-80612363	Nfatc1	2.50046e-08	1.28552	0.055	0.021	0.00284478
chr17-31753251-31753991	NA	3.81625e-20	1.28544	0.148	0.056	4.34175e-15
chr17-34287671-34288165	H2-Aa	5.36094e-10	1.28498	0.064	0.024	6.09915e-05
chr13-24613517-24613857	Ripor2	2.48775e-09	1.2811	0.06	0.021	0.000283031
chr7-29000746-29001700	Map4k1	3.33428e-08	1.27932	0.083	0.032	0.00379341
chr18-35937580-35938207	NA	2.09904e-08	1.27892	0.061	0.023	0.00238808
chr19-4184957-4185688	Tbc1d10c	5.86847e-13	1.27416	0.097	0.036	6.67656e-08
chr9-57637929-57638392	Csk	5.36985e-21	1.27389	0.124	0.047	6.10928e-16
chr10-117434928-117435812	NA	1.28995e-11	1.27321	0.092	0.034	1.46758e-06
chr8-71569917-71570882	Slc27a1	4.05305e-12	1.27082	0.131	0.048	4.61115e-07
chr9-106437829-106438799	Acy1	2.60874e-11	1.27078	0.151	0.055	2.96797e-06
chr2-165888550-165889388	Zmynd8	1.50387e-12	1.26734	0.123	0.045	1.71095e-07
chr12-25216650-25217198	NA	1.99707e-09	1.26558	0.062	0.025	0.000227207
chr13-38503245-38503947	Txndc5	4.42955e-12	1.26464	0.079	0.031	5.0395e-07
chr5-122234681-122235222	Hvcn1	7.96929e-09	1.26124	0.065	0.025	0.000906666
chr15-60824676-60825301	9930014A18Rik	6.35552e-10	1.25965	0.1	0.036	7.23068e-05
chr7-24369856-24370408	Kcnn4	7.52718e-16	1.2592	0.131	0.049	8.56367e-11
chr5-37066828-37067639	Jakmip1	2.84394e-16	1.25234	0.096	0.037	3.23555e-11
chr7-125588758-125589248	NA	3.11126e-08	1.25187	0.055	0.021	0.00353968
chr13-92483437-92484380	Fam151b	1.40176e-09	1.24574	0.079	0.03	0.000159479
chr16-58408101-58408680	4930461C15Rik	1.21482e-09	1.24522	0.102	0.038	0.00013821
chrX-95967756-95969000	NA	4.11081e-13	1.24482	0.125	0.046	4.67687e-08
chr1-75479184-75479746	Obsl1	5.07649e-08	1.24417	0.085	0.032	0.00577552
chr4-140944490-140945546	Padi2	3.701e-09	1.24333	0.075	0.029	0.000421063
chr14-66232293-66232642	Ptk2b	3.6859e-08	1.23883	0.05	0.019	0.00419345
chr7-45121381-45121865	Mir150	4.98851e-20	1.23382	0.117	0.046	5.67543e-15
chr16-30039040-30039678	9030404E10Rik	8.09019e-12	1.23044	0.079	0.03	9.20421e-07
chr5-105648701-105649294	NA	2.95319e-12	1.22761	0.127	0.049	3.35984e-07
chr17-79954561-79955263	NA	2.28095e-09	1.22457	0.082	0.032	0.000259503
chr14-121366022-121366663	Stk24	1.87455e-16	1.2237	0.112	0.044	2.13268e-11
chr6-148895864-148896678	Caprin2	8.609e-11	1.22346	0.1	0.039	9.79446e-06
chr6-89644325-89645015	Txnrd3	2.55368e-12	1.22067	0.146	0.056	2.90532e-07
chr7-6286131-6286852	Zfp667	5.43355e-09	1.21871	0.096	0.037	0.000618175
chr13-51768000-51768669	Sema4d	5.82758e-11	1.21756	0.061	0.025	6.63004e-06
chr2-127335196-127336317	Dusp2	2.64479e-20	1.21446	0.163	0.063	3.00897e-15
chr2-167804814-167806183	NA	7.31902e-09	1.21427	0.11	0.043	0.000832685
chr19-34877892-34878645	Pank1	2.9063e-08	1.20867	0.123	0.048	0.0033065
chr8-34806972-34807596	Dusp4	1.40724e-09	1.20835	0.075	0.029	0.000160102
chr7-75455177-75455814	Akap13	2.18192e-17	1.2076	0.148	0.057	2.48237e-12
chr4-56864979-56865656	Ctnnal1	3.95915e-11	1.20739	0.115	0.045	4.50433e-06
chr8-46941182-46941824	NA	2.91428e-16	1.20029	0.108	0.042	3.31558e-11
chr14-54227222-54228459	NA	1.53322e-24	1.19644	0.179	0.071	1.74435e-19
chr10-39369375-39369963	Fyn	3.38296e-16	1.1943	0.155	0.061	3.8488e-11
chr2-20899867-20900354	Arhgap21	5.33739e-13	1.19108	0.116	0.039	6.07235e-08
chr2-150667104-150667830	Acss1	2.82298e-09	1.18853	0.067	0.027	0.000321171
chr13-111935858-111936689	NA	1.64729e-16	1.18315	0.138	0.056	1.87412e-11
chr12-69501709-69502674	NA	5.59291e-09	1.18094	0.088	0.036	0.000636305
chr17-86336801-86337766	Prkce	1.96348e-18	1.1794	0.124	0.051	2.23385e-13
chr8-126847599-126848150	A630001O12Rik	4.32557e-12	1.17828	0.113	0.044	4.9212e-07
chr2-13558593-13559041	NA	6.59161e-09	1.17825	0.075	0.031	0.000749927
chr12-72844073-72844697	NA	2.76019e-11	1.17743	0.099	0.04	3.14027e-06
chr14-10452864-10453902	Fhit	7.95777e-09	1.17401	0.087	0.034	0.000905356
chrX-152342325-152342976	Tspyl2	3.8873e-18	1.17382	0.164	0.066	4.42258e-13
chr17-47598227-47598578	Ccnd3	4.33942e-08	1.17189	0.101	0.041	0.00493696
chr18-31759267-31760350	Ammecr1l	7.01241e-08	1.17075	0.123	0.05	0.00797802
chr7-66196668-66197571	NA	5.17599e-08	1.16375	0.098	0.039	0.00588872
chr6-87552267-87552901	NA	3.11977e-08	1.15716	0.057	0.023	0.00354937
chr4-88032779-88033711	Gm12631	7.0148e-10	1.15673	0.105	0.043	7.98074e-05
chr1-53791388-53791966	Gm37863	8.81392e-12	1.1464	0.082	0.034	1.00276e-06
chr10-75326480-75327116	Adora2a	4.73062e-09	1.14409	0.074	0.029	0.000538203
chr12-80112951-80113700	Zfp36l1	9.80492e-16	1.14232	0.135	0.055	1.11551e-10
chr14-20082589-20083431	Saysd1	3.83747e-14	1.13294	0.147	0.059	4.36589e-09
chr11-87422598-87423424	Rnu1a1	7.13586e-10	1.13085	0.173	0.07	8.11846e-05
chr1-135752766-135753357	NA	7.88916e-08	1.12278	0.121	0.049	0.00897549
chr17-94864412-94865166	Gm20939	5.77351e-09	1.11548	0.106	0.043	0.000656852
chr2-119300044-119300769	NA	2.79981e-11	1.11297	0.122	0.05	3.18535e-06
chr9-21030822-21031362	Gm47079	7.61265e-09	1.10608	0.136	0.057	0.000866091
chr10-78574263-78575401	Ilvbl	2.51579e-15	1.10565	0.201	0.083	2.86221e-10
chr19-12011565-12012637	NA	7.87138e-09	1.10386	0.138	0.055	0.000895527
chr11-63922185-63922701	Hs3st3b1	3.74846e-11	1.10294	0.131	0.054	4.26462e-06
chr11-46127608-46128389	Adam19	5.75071e-10	1.10272	0.092	0.038	6.54259e-05
chr7-13054179-13055074	Mzf1	1.66128e-08	1.10119	0.118	0.049	0.00189004
chr11-97987619-97988505	Plxdc1	2.5297e-08	1.09422	0.155	0.064	0.00287804
chr1-36919706-36920770	Tmem131	4.37548e-08	1.09406	0.13	0.055	0.00497798
chr16-94312696-94313849	Hlcs	1.08996e-09	1.09107	0.138	0.057	0.000124005
chr10-85127825-85128451	Mterf2	3.72998e-11	1.08869	0.117	0.049	4.2436e-06
chr10-111298258-111299106	Bbs10	8.38488e-08	1.08672	0.114	0.049	0.00953948
chr8-83748540-83749189	Gm45778	1.31841e-14	1.08597	0.124	0.053	1.49995e-09
chr10-80602656-80603454	Adat3	6.43907e-09	1.08496	0.122	0.051	0.000732573
chr17-50469903-50470931	NA	1.46522e-10	1.083	0.091	0.039	1.66699e-05
chr2-30463834-30464400	NA	4.25217e-09	1.0807	0.112	0.047	0.00048377
chr1-119837179-119837970	Ptpn4	1.45223e-14	1.07398	0.174	0.073	1.6522e-09
chr15-79892210-79892590	AC113595.1	1.05024e-09	1.07193	0.142	0.06	0.000119485
chr1-74332021-74332904	Pnkd	1.24325e-08	1.07165	0.141	0.061	0.00141445
chr10-59974185-59975184	NA	1.0392e-31	1.07152	0.224	0.098	1.1823e-26
chr12-65172421-65173378	Mis18bp1	1.45504e-08	1.06803	0.164	0.069	0.0016554
chr19-4113078-4114267	Pitpnm1	1.84209e-14	1.06479	0.195	0.083	2.09575e-09
chr4-136143600-136143993	Id3	1.12065e-11	1.06381	0.142	0.06	1.27497e-06
chr13-23760917-23761876	Hist1h3a	2.6946e-10	1.05838	0.233	0.1	3.06564e-05
chr1-87650573-87651192	Inpp5d	7.07293e-11	1.05678	0.118	0.051	8.04688e-06
chr14-75834077-75835447	NA	1.81789e-08	1.05569	0.126	0.054	0.00206821
chr7-27166306-27167485	Egln2	1.29828e-22	1.05538	0.258	0.11	1.47705e-17
chr12-36042409-36042897	Tspan13	5.04112e-10	1.053	0.104	0.045	5.73528e-05
chr1-161766601-161767096	NA	1.69181e-08	1.04584	0.061	0.028	0.00192477
chr3-89196403-89196935	NA	6.31535e-11	1.04339	0.139	0.06	7.18497e-06
chr6-24527313-24527946	Ndufa5	2.00375e-08	1.04148	0.125	0.054	0.00227967
chr12-86884746-86885163	Irf2bpl	4.22469e-10	1.04041	0.131	0.057	4.80643e-05
chr17-34142726-34143866	H2-DMb2	8.68071e-13	1.0329	0.156	0.071	9.87604e-08
chr17-24351480-24352305	Abca17	2.3207e-08	1.03265	0.138	0.061	0.00264026
chr9-61054368-61054871	Gm39348	9.02454e-11	1.02604	0.116	0.05	1.02672e-05
chr11-97685647-97686075	Cisd3	6.87933e-08	1.02395	0.104	0.047	0.00782662
chr4-108459551-108460995	Tut4	3.26914e-08	1.02248	0.083	0.037	0.0037193
chr16-11066086-11066501	Snn	1.39613e-09	1.02214	0.124	0.054	0.000158838
chr1-181853042-181853567	Gm5533	3.17147e-08	1.01702	0.07	0.031	0.00360819
chrX-95956679-95957338	Las1l	2.89817e-08	1.01684	0.117	0.052	0.00329725
chr3-155093089-155093948	Gm37482	7.01707e-08	1.01635	0.122	0.053	0.00798332
chr11-23257136-23257734	Xpo1	7.40643e-09	1.01607	0.132	0.058	0.00084263
chr10-71237662-71238460	Tfam	3.89613e-08	1.01507	0.135	0.059	0.00443263
chr8-122547801-122548381	Piezo1	2.25485e-19	1.01013	0.219	0.099	2.56534e-14
chr7-6171946-6172697	Zfp444	1.88009e-08	1.00889	0.165	0.072	0.00213897
chr15-86182554-86183135	Cerk	3.1341e-17	1.00819	0.141	0.064	3.56567e-12
chr17-87672097-87672762	Msh2	4.73578e-11	1.00782	0.182	0.08	5.38789e-06
chr9-108578484-108579012	P4htm	2.68694e-08	1.00521	0.112	0.05	0.00305693
chr8-88668459-88669186	Nod2	2.34752e-15	1.00425	0.189	0.085	2.67077e-10
chr1-89069547-89070526	Sh3bp4	2.3093e-08	1.00414	0.171	0.075	0.0026273
chr11-98457536-98458384	NA	9.13891e-12	1.00017	0.123	0.055	1.03973e-06
chr18-90579165-90580073	Gm45871	1.15456e-08	0.994483	0.11	0.049	0.00131354
chr17-56461870-56462874	Ptprs	7.44733e-12	0.994479	0.225	0.099	8.47283e-07
chr2-181219757-181220363	Fndc11	4.28912e-12	0.994113	0.096	0.045	4.87973e-07
chr12-36156435-36157353	Bzw2	2.31603e-09	0.99244	0.187	0.082	0.000263495
chr17-34999978-35001485	Vars	4.81792e-08	0.990619	0.178	0.077	0.00548134
chr15-97825073-97825553	Hdac7	1.17456e-12	0.990026	0.169	0.077	1.3363e-07
chr8-70865483-70866068	NA	8.0134e-16	0.989155	0.204	0.094	9.11685e-11
chr17-88113238-88113859	NA	9.45066e-10	0.989043	0.087	0.04	0.00010752
chr12-76254872-76255613	Gm47525	3.54134e-08	0.987224	0.2	0.089	0.00402898
chr7-44304621-44305783	Clec11a	3.96405e-48	0.984896	0.433	0.204	4.5099e-43
chr17-69382558-69384071	Gm49894	3.06291e-11	0.979814	0.2	0.089	3.48467e-06
chr10-86727474-86728134	Ttc41	3.20327e-08	0.978556	0.114	0.052	0.00364436
chr1-113903965-113904399	9330185C12Rik	5.74091e-13	0.976356	0.204	0.09	6.53143e-08
chr8-69832254-69832973	Pbx4	3.90386e-11	0.970232	0.183	0.082	4.44142e-06
chr15-44427451-44428573	Nudcd1	6.43041e-09	0.97019	0.208	0.095	0.000731588
chr11-20332464-20333500	Slc1a4	1.71629e-08	0.966911	0.2	0.092	0.00195263
chr1-167340231-167340647	Gm25911	7.12451e-10	0.962647	0.208	0.095	8.10555e-05
chr13-12565551-12566158	Ero1lb	1.0425e-17	0.960916	0.236	0.108	1.18605e-12
chr7-63999036-63999986	Gm32633	3.19227e-08	0.959163	0.151	0.069	0.00363185
chrX-94366691-94367312	Fam90a1b	1.01264e-11	0.955545	0.221	0.1	1.15208e-06
chr2-125247206-125247872	Dut	1.85706e-21	0.951254	0.28	0.13	2.11277e-16
chr11-5837378-5838334	Polm	1.7301e-09	0.948195	0.167	0.078	0.000196834
chr8-105622382-105623547	Agrp	5.19752e-24	0.945648	0.249	0.12	5.91321e-19
chr13-21753421-21755006	Gm44454	4.16278e-09	0.943762	0.249	0.115	0.000473599
chr7-13034452-13035044	Chmp2a	3.31791e-08	0.929528	0.155	0.072	0.00377478
chr17-36231437-36231766	NA	7.74407e-08	0.927977	0.209	0.098	0.00881043
chr15-76701230-76701656	Mfsd3	2.37657e-12	0.927408	0.196	0.093	2.70382e-07
chr10-3972950-3974157	Mthfd1l	1.09888e-10	0.926278	0.222	0.105	1.25019e-05
chr7-126285008-126285955	Sbk1	2.05343e-08	0.922733	0.11	0.054	0.00233619
chr3-88138335-88139061	NA	2.27622e-10	0.921859	0.149	0.069	2.58965e-05
chr9-18291840-18292810	Gm7692	2.46329e-08	0.917944	0.16	0.075	0.00280249
chr4-136180520-136180859	E2f2	4.80766e-09	0.914324	0.092	0.044	0.000546967
chr7-113206997-113207684	Arntl	1.8103e-17	0.910521	0.24	0.113	2.05957e-12
chr6-91116323-91117276	Nup210	1.69928e-11	0.904658	0.24	0.113	1.93327e-06
chr11-87426436-87427292	Gm22068	5.10063e-08	0.90057	0.211	0.101	0.00580298
chr1-122357125-122357399	NA	2.72338e-08	0.898402	0.182	0.085	0.00309839
chr10-42860057-42860996	Scml4	5.23147e-09	0.896101	0.107	0.053	0.000595185
chr9-15017709-15018658	Panx1	1.69673e-08	0.896033	0.11	0.054	0.00193037
chr13-63430834-63432059	Fancc	1.69185e-08	0.892356	0.179	0.086	0.00192482
chr15-98880913-98881745	Rhebl1	5.00831e-09	0.89143	0.244	0.119	0.000569795
chr7-28981500-28983037	Eif3k	6.21879e-24	0.885342	0.319	0.157	7.07512e-19
chr2-85047681-85048303	Tnks1bp1	3.15872e-08	0.883724	0.153	0.074	0.00359367
chr18-5989585-5990365	NA	3.12662e-10	0.883421	0.231	0.112	3.55716e-05
chr6-108212777-108213405	Itpr1	5.26921e-13	0.882514	0.262	0.128	5.99477e-08
chr15-90744079-90744281	NA	1.15143e-08	0.881262	0.074	0.037	0.00130998
chr15-86067473-86067989	Gramd4	1.0629e-08	0.879926	0.123	0.06	0.00120926
chr5-73490649-73491279	Dcun1d4	6.652e-09	0.878743	0.199	0.096	0.000756798
chr9-22475388-22476008	Bbs9	1.85205e-09	0.87596	0.211	0.101	0.000210708
chr5-43824440-43825086	Bst1	3.77941e-08	0.873213	0.072	0.035	0.00429983
chr17-72917964-72918564	Lbh	2.50192e-08	0.869853	0.146	0.073	0.00284644
chr7-35333609-35334486	Rhpn2	3.19479e-09	0.869825	0.201	0.098	0.000363471
chr11-21571681-21572488	Mdh1	6.04054e-13	0.861078	0.213	0.107	6.87232e-08
chr14-51884566-51885183	Mettl17	1.56524e-08	0.860891	0.159	0.078	0.00178077
chr6-49367370-49368134	Fam221a	9.44992e-09	0.860156	0.203	0.098	0.00107512
chr19-44388322-44389053	NA	1.25251e-10	0.859457	0.159	0.077	1.42498e-05
chr6-49236463-49236754	NA	1.64453e-10	0.858595	0.208	0.103	1.87098e-05
chr10-127063217-127063988	Cdk4	1.13017e-14	0.858295	0.287	0.142	1.28579e-09
chr9-104002090-104002939	Gm33054	7.71833e-18	0.853248	0.322	0.161	8.78115e-13
chr11-121203982-121204976	Ogfod3	4.65733e-11	0.852095	0.249	0.123	5.29864e-06
chr4-88641008-88641939	NA	1.46163e-08	0.851286	0.199	0.096	0.00166289
chr13-65240479-65241661	Gm36445	1.46452e-12	0.837016	0.248	0.124	1.66619e-07
chr10-75892992-75893583	Derl3	8.43349e-12	0.836785	0.211	0.105	9.59478e-07
chr4-132515308-132515929	NA	7.14055e-09	0.829391	0.182	0.09	0.00081238
chr9-78481592-78482315	Eef1a1	1.91057e-13	0.826601	0.28	0.139	2.17366e-08
chr2-163602195-163603044	Ttpal	4.25742e-11	0.823989	0.133	0.069	4.84366e-06
chr13-6547511-6548473	Pitrm1	2.80075e-15	0.820171	0.328	0.162	3.18641e-10
chr9-19621707-19622500	Zfp317	2.32456e-09	0.816879	0.193	0.095	0.000264465
chr11-33162880-33163589	Npm1	1.06353e-10	0.811238	0.238	0.118	1.20998e-05
chr10-30617841-30618789	Hint3	5.96471e-11	0.807875	0.224	0.114	6.78605e-06
chr1-106171198-106171946	Gm20753	1.81648e-21	0.807607	0.335	0.171	2.0666e-16
chr11-95356260-95357389	Fam117a	1.49027e-08	0.806357	0.237	0.118	0.00169548
chr7-27689094-27689776	Zfp607b	6.09555e-08	0.804875	0.195	0.099	0.00693491
chr11-118211099-118212532	Cyth1	1.68034e-08	0.795974	0.134	0.069	0.00191172
chr1-128614446-128615778	NA	9.32523e-18	0.794579	0.293	0.153	1.06093e-12
chr15-73731734-73733183	Ptp4a3	6.36467e-09	0.787606	0.171	0.089	0.000724108
chr18-9449942-9450621	Ccny	1.12508e-11	0.783339	0.231	0.119	1.28e-06
chr7-130834416-130834766	Fgfr2	1.78842e-09	0.773493	0.262	0.131	0.000203469
chr6-47813131-47813940	Pdia4	7.15016e-16	0.771441	0.342	0.178	8.13474e-11
chr12-36816292-36816790	NA	2.22958e-09	0.770015	0.267	0.139	0.00025366
chr4-141790625-141791145	Dnajc16	1.63422e-09	0.76317	0.273	0.141	0.000185925
chr5-30887340-30889060	Agbl5	6.29698e-09	0.757963	0.277	0.146	0.000716408
chr1-172632498-172633432	Dusp23	3.68125e-11	0.757937	0.272	0.145	4.18816e-06
chr1-55087455-55088614	Hspe1	5.30465e-09	0.756646	0.238	0.125	0.00060351
chr7-16874813-16875482	9330104G04Rik	8.27367e-10	0.755195	0.312	0.165	9.41295e-05
chr2-73385852-73387108	Gpr155	2.01707e-14	0.752094	0.352	0.185	2.29482e-09
chr14-66199769-66200371	Ptk2b	1.7855e-10	0.749411	0.178	0.095	2.03136e-05
chr1-7397369-7398546	Gm26901	1.4347e-14	0.742529	0.31	0.163	1.63226e-09
chr13-9834312-9834665	Gm24187	4.95187e-08	0.740502	0.231	0.117	0.00563374
chr1-46853363-46854414	Slc39a10	1.94774e-12	0.738386	0.291	0.155	2.21594e-07
chr9-7872655-7873397	Birc3	2.37372e-14	0.737653	0.237	0.126	2.70058e-09
chr3-19627893-19629422	1700064H15Rik	2.79566e-09	0.734507	0.282	0.148	0.000318062
chr7-88277202-88278412	Ctsc	3.99519e-12	0.729117	0.238	0.128	4.54533e-07
chr1-86526192-86526872	Ptma	1.68536e-19	0.72798	0.42	0.229	1.91744e-14
chrX-75095553-75096281	Dkc1	2.33036e-08	0.725002	0.268	0.141	0.00265125
chr13-111725026-111726043	Gm15287	2.90105e-08	0.724962	0.311	0.166	0.00330053
chr11-69837827-69838770	Tmem256	5.01587e-08	0.724115	0.297	0.158	0.00570655
chr7-6362350-6363486	Zfp78	1.65596e-20	0.723377	0.399	0.217	1.88399e-15
chr18-85697707-85698440	NA	7.23158e-12	0.715459	0.322	0.174	8.22736e-07
chr17-75551500-75552353	Fam98a	1.10449e-08	0.715306	0.28	0.152	0.00125658
chr10-122096880-122097808	Rxylt1	2.30635e-12	0.704027	0.356	0.194	2.62393e-07
chr12-78350876-78351279	Gphn	1.24939e-29	0.703314	0.504	0.297	1.42144e-24
chr17-87106783-87107849	Socs5	6.76006e-08	0.700916	0.256	0.139	0.00769092
chr14-50807380-50808140	Rpph1	3.30367e-08	0.698777	0.327	0.18	0.00375858
chr4-40142674-40143881	Aco1	1.25302e-10	0.685584	0.352	0.192	1.42556e-05
chr6-125215147-125215888	Vamp1	4.91162e-10	0.684862	0.288	0.159	5.58795e-05
chr1-131573818-131574195	NA	1.45122e-08	0.679657	0.299	0.167	0.00165105
chr13-44869579-44870182	Jarid2	2.65434e-38	0.678111	0.585	0.365	3.01985e-33
chr2-33130565-33131603	Garnl3	5.32188e-14	0.673648	0.416	0.233	6.0547e-09
chr17-45572572-45574534	Hsp90ab1	5.81912e-10	0.668044	0.302	0.166	6.62041e-05
chr17-84116335-84117099	NA	8.52627e-17	0.666908	0.297	0.169	9.70034e-12
chr6-29747727-29749207	Gm13717	4.36096e-08	0.666606	0.197	0.102	0.00496147
chr8-3754398-3754872	NA	6.15767e-25	0.664731	0.502	0.299	7.00558e-20
chr15-79690314-79690982	n-R5s40	5.36342e-14	0.661451	0.388	0.216	6.10197e-09
chr17-70963657-70964010	NA	7.21695e-34	0.657859	0.57	0.351	8.21073e-29
chr14-54253633-54254421	Dad1	1.82891e-09	0.652817	0.303	0.168	0.000208075
chr12-99645079-99645764	Gm19951	6.3013e-20	0.650344	0.47	0.283	7.16898e-15
chr2-163642709-163643330	0610039K10Rik	5.05246e-09	0.641817	0.269	0.149	0.000574819
chr1-184033650-184034869	1700056E22Rik	2.54425e-11	0.63811	0.342	0.198	2.89459e-06
chr13-9011703-9011986	Gm36264	1.77894e-12	0.635772	0.413	0.237	2.0239e-07
chr7-26779916-26780192	NA	1.40929e-09	0.635682	0.251	0.134	0.000160335
chr7-73595132-73595697	NA	1.14259e-08	0.633249	0.231	0.134	0.00129993
chr7-45704766-45705418	Dbp	3.74335e-10	0.618329	0.327	0.188	4.25881e-05
chr8-4677378-4678951	Gm7461	3.42706e-09	0.615876	0.363	0.213	0.000389896
chr9-123461806-123462334	Lars2	2.35987e-50	0.610102	0.719	0.502	2.68483e-45
chr10-128525762-128526394	Esyt1	5.24923e-12	0.608979	0.411	0.239	5.97205e-07
chr16-17222215-17222608	NA	2.85988e-14	0.608425	0.391	0.23	3.25368e-09
chr9-56223588-56224101	Gm24270	3.12447e-18	0.606268	0.473	0.287	3.55471e-13
chr4-95051775-95053588	Jun	2.766e-11	0.604774	0.359	0.209	3.14688e-06
chr7-45053867-45054673	Prr12	4.10815e-09	0.603234	0.378	0.22	0.000467385
chr15-86194782-86195397	NA	2.93067e-31	0.593853	0.593	0.388	3.33422e-26
chr4-78773708-78774358	NA	1.38264e-24	0.591376	0.548	0.347	1.57303e-19
chr18-54698917-54699525	NA	1.10213e-30	0.587377	0.607	0.394	1.2539e-25
chr10-82955131-82955534	NA	1.82359e-15	0.577113	0.502	0.318	2.07469e-10
chr16-35981406-35981955	Gm15564	1.65765e-08	0.567236	0.349	0.208	0.00188591
chr10-86705230-86706744	Gm25745	3.46719e-12	0.564024	0.447	0.273	3.94462e-07
chr11-62560647-62561095	NA	6.36664e-10	0.560721	0.432	0.267	7.24333e-05
chr3-153943980-153945028	Acadm	7.53222e-08	0.559748	0.362	0.214	0.00856941
chr17-13550711-13553318	2700054A10Rik	2.20581e-15	0.557679	0.373	0.219	2.50955e-10
chr3-62159061-62159504	NA	2.11405e-14	0.554675	0.489	0.313	2.40515e-09
chr13-112578165-112578472	Il31ra	4.47218e-09	0.551752	0.385	0.233	0.0005088
chr11-20542608-20543452	Sertad2	8.86136e-20	0.548151	0.494	0.308	1.00816e-14
chr17-84180633-84182157	NA	5.74008e-11	0.544863	0.308	0.191	6.53049e-06
chr9-21545898-21546935	Carm1	1.36935e-08	0.539794	0.422	0.26	0.00155791
chr9-3258592-3259070	NA	2.16535e-09	0.530068	0.39	0.241	0.000246352
chr11-49243775-49244733	Mgat1	2.92935e-15	0.529427	0.461	0.287	3.33272e-10
chr7-127026820-127027814	Kif22	6.48252e-08	0.52603	0.424	0.264	0.00737516
chr13-64153147-64153868	Gm47513	8.78991e-10	0.510703	0.487	0.309	0.000100003
chr5-45449868-45450771	Gm42413	4.08957e-10	0.50795	0.448	0.283	4.6527e-05
chr16-18533193-18533490	Gnb1l	1.70636e-09	0.50306	0.441	0.285	0.000194133
chr7-128610762-128611570	Inpp5f	1.03398e-08	0.496551	0.446	0.281	0.00117636
chr8-70212240-70213114	Slc25a42	1.33591e-16	0.488902	0.549	0.357	1.51987e-11
chr7-45017337-45018125	Rras	4.49539e-09	0.470226	0.452	0.29	0.00051144
chr1-175692433-175693447	Opn3	2.97493e-10	0.463659	0.501	0.322	3.38458e-05
chr8-4165764-4166693	4932443L11Rik	6.04099e-10	0.453093	0.469	0.305	6.87283e-05
chr11-104072765-104073264	NA	9.64449e-36	0.448796	0.765	0.59	1.09725e-30
chr1-56782059-56782529	NA	4.01278e-36	0.431865	0.777	0.61	4.56534e-31
chr6-3200785-3201510	NA	2.38696e-39	0.417608	0.844	0.704	2.71565e-34
chr8-120588822-120589691	Gm10614	4.6113e-08	0.409825	0.542	0.368	0.00524627
chr11-107199387-107199690	NA	2.60739e-11	0.403919	0.442	0.285	2.96643e-06
chr5-134688639-134689410	Limk1	8.96053e-09	0.383076	0.53	0.363	0.00101944
chr11-109425386-109426460	Amz2	7.94673e-13	0.380994	0.607	0.424	9.04099e-08
chr3-75556306-75557737	Pdcd10	3.087e-09	0.379271	0.531	0.368	0.000351208
chr12-103992917-103993444	Gm28577	3.10872e-09	-0.322643	0.092	0.1	0.000353679
chr15-77849417-77849963	NA	3.69867e-08	-0.323451	0.105	0.114	0.00420797
chr6-115666656-115667109	Raf1	4.61049e-11	-0.323529	0.087	0.094	5.24536e-06
chr11-118145600-118146809	Cyth1	7.39371e-13	-0.323679	0.211	0.223	8.41182e-08
chr4-54527511-54528178	NA	1.67521e-11	-0.325082	0.131	0.14	1.90589e-06
chr2-38514391-38514947	Nek6	6.75899e-11	-0.325629	0.101	0.105	7.6897e-06
chr1-134420173-134420671	Adipor1	8.69769e-09	-0.326832	0.088	0.095	0.000989536
chr19-59350266-59351045	NA	4.14978e-14	-0.327326	0.14	0.151	4.7212e-09
chr9-21527885-21528330	AB124611	1.85506e-08	-0.328753	0.079	0.085	0.0021105
chr5-23597819-23598451	Srpk2	6.33589e-09	-0.329011	0.094	0.104	0.000720834
chr14-99279045-99279599	NA	4.18848e-08	-0.329122	0.073	0.079	0.00476524
chr11-120948424-120949281	Slc16a3	2.30205e-14	-0.329263	0.12	0.128	2.61904e-09
chr1-152810623-152811114	Ncf2	4.21643e-11	-0.330229	0.114	0.125	4.79704e-06
chr19-40401022-40401665	Sorbs1	2.13744e-12	-0.334136	0.117	0.126	2.43177e-07
chr7-43532915-43533481	Cd33	1.24754e-12	-0.334179	0.097	0.103	1.41933e-07
chr15-78607516-78608101	Cyth4	2.87215e-14	-0.336027	0.144	0.152	3.26764e-09
chr9-110415193-110415702	NA	1.15006e-10	-0.33635	0.094	0.104	1.30842e-05
chr17-48324106-48324799	B430306N03Rik	2.94706e-11	-0.337201	0.084	0.093	3.35287e-06
chr2-27512972-27513301	Wdr5	6.18864e-08	-0.338165	0.051	0.056	0.00704081
chr8-18924558-18925311	NA	1.52312e-09	-0.338763	0.092	0.099	0.000173285
chr6-91705957-91706566	Slc6a6	4.26023e-11	-0.339168	0.121	0.13	4.84686e-06
chr1-84406886-84407369	Dner	3.37705e-08	-0.339345	0.084	0.093	0.00384207
chr13-55513330-55513805	Pdlim7	9.50131e-10	-0.339439	0.09	0.099	0.000108096
chr7-126584556-126585188	Apobr	1.1575e-09	-0.339453	0.106	0.115	0.000131688
chr7-101498346-101498872	Gm45837	4.02986e-08	-0.339718	0.065	0.071	0.00458478
chr1-91056512-91056848	Lrrfip1	5.08019e-11	-0.342441	0.108	0.114	5.77973e-06
chr12-85599176-85599552	Gm47863	1.54591e-13	-0.342978	0.129	0.138	1.75878e-08
chr6-67532379-67533539	Gm42889	2.42909e-17	-0.34374	0.196	0.21	2.76357e-12
chr11-119875496-119876342	Rptor	6.58221e-09	-0.345653	0.084	0.091	0.000748859
chr16-92620663-92621578	Runx1	2.87249e-09	-0.346217	0.093	0.1	0.000326803
chr10-5548674-5549095	Syne1	4.40819e-08	-0.346793	0.068	0.076	0.0050152
chr7-30413662-30414107	Tyrobp	7.45068e-12	-0.346816	0.106	0.117	8.47663e-07
chr11-76025144-76025612	Rflnb	2.89449e-09	-0.347015	0.071	0.08	0.000329306
chr16-32102065-32102747	Cep19	1.62654e-09	-0.347721	0.078	0.086	0.000185052
chr7-97211085-97211571	Gab2	8.78677e-11	-0.34835	0.107	0.116	9.99671e-06
chr13-51740747-51741205	Sema4d	2.30542e-09	-0.348981	0.083	0.089	0.000262287
chr17-48145890-48146778	9830107B12Rik	5.90097e-08	-0.349568	0.052	0.059	0.00671354
chr4-132794738-132795445	Themis2	1.29659e-08	-0.349758	0.113	0.124	0.00147514
chr2-145225722-145226615	Slc24a3	9.29196e-12	-0.350248	0.115	0.126	1.05715e-06
chr19-21031697-21032462	NA	9.27666e-10	-0.350759	0.111	0.117	0.000105541
chr5-118048376-118049315	Tesc	1.0009e-13	-0.35275	0.17	0.187	1.13872e-08
chr7-16257855-16258288	C5ar1	1.53153e-12	-0.354065	0.117	0.127	1.74242e-07
chr13-35665541-35665959	Cdyl	4.22597e-11	-0.354854	0.082	0.089	4.80788e-06
chr11-117991722-117992202	Pgs1	9.7023e-17	-0.355725	0.195	0.206	1.10383e-11
chr1-91080133-91080841	Lrrfip1	8.35723e-17	-0.356392	0.163	0.174	9.50802e-12
chr11-90071753-90072242	NA	1.10613e-10	-0.356709	0.107	0.116	1.25845e-05
chr13-51843927-51844248	NA	1.51927e-10	-0.357602	0.091	0.102	1.72847e-05
chr11-83124958-83125421	Gm48467	4.808e-11	-0.357617	0.066	0.073	5.47006e-06
chr5-134232678-134233061	NA	4.67627e-15	-0.358198	0.191	0.204	5.32019e-10
chr6-90320453-90320934	Chst13	6.03411e-13	-0.358799	0.101	0.113	6.865e-08
chr3-83885077-83885639	NA	2.34647e-12	-0.35924	0.116	0.122	2.66958e-07
chr7-142399279-142399796	NA	7.81256e-13	-0.359914	0.122	0.131	8.88835e-08
chr10-118097709-118098370	NA	8.9196e-12	-0.360048	0.093	0.103	1.01478e-06
chr2-126606096-126606721	Hdc	4.06404e-08	-0.361905	0.156	0.168	0.00462366
chr2-178414300-178415169	Ppp1r3d	1.03557e-11	-0.362378	0.068	0.074	1.17817e-06
chr3-51654358-51654681	NA	1.32244e-08	-0.362474	0.062	0.068	0.00150454
chr10-95773415-95774040	4732465J04Rik	4.02675e-12	-0.365347	0.144	0.16	4.58124e-07
chr13-106998539-106999183	Kif2a	6.69598e-09	-0.365699	0.079	0.087	0.000761801
chr1-152798156-152798585	Ncf2	5.0285e-09	-0.366399	0.08	0.09	0.000572093
chr15-93340674-93341405	NA	3.30278e-11	-0.366456	0.083	0.092	3.75757e-06
chr19-24899530-24900639	Foxd4	5.02435e-09	-0.367228	0.09	0.1	0.000571621
chr6-117675067-117675801	1700030F04Rik	5.31726e-10	-0.367817	0.08	0.089	6.04944e-05
chr19-32935300-32936093	NA	1.86445e-11	-0.367983	0.118	0.129	2.12118e-06
chr18-67299578-67300110	Impa2	1.4146e-08	-0.368117	0.066	0.074	0.00160939
chr5-134532455-134532884	Clip2	1.28881e-11	-0.369143	0.09	0.098	1.46628e-06
chr10-118085133-118085837	NA	2.28495e-10	-0.369783	0.107	0.115	2.59959e-05
chr2-69380363-69380744	Dhrs9	6.56598e-12	-0.372027	0.107	0.115	7.47012e-07
chr19-17278475-17279044	NA	1.88526e-09	-0.373675	0.062	0.068	0.000214486
chr4-8822600-8823632	Chd7	5.84772e-10	-0.374083	0.077	0.086	6.65295e-05
chr1-96871946-96872572	Panct2	4.0064e-09	-0.374674	0.085	0.094	0.000455808
chr5-123713644-123714233	Zcchc8	7.61285e-08	-0.375105	0.055	0.062	0.00866114
chr2-178505887-178506555	NA	3.93933e-18	-0.37541	0.215	0.231	4.48178e-13
chr1-128712616-128713354	NA	1.47302e-15	-0.376554	0.194	0.21	1.67585e-10
chr5-113841701-113842326	Gm17122	8.04382e-14	-0.377139	0.165	0.18	9.15145e-09
chr2-52925131-52925552	Fmnl2	1.67242e-10	-0.377611	0.071	0.078	1.90272e-05
chr15-73487070-73488047	NA	1.9825e-16	-0.378787	0.141	0.154	2.25549e-11
chr11-97815604-97816207	Lasp1	1.43218e-10	-0.379341	0.087	0.097	1.62939e-05
chr4-130174568-130175077	Tinagl1	6.15407e-10	-0.380147	0.071	0.081	7.00149e-05
chr10-59564487-59565429	Mcu	8.63773e-18	-0.38094	0.136	0.151	9.82714e-13
chr9-111143418-111143907	Lrrfip2	2.45342e-11	-0.382099	0.09	0.102	2.79126e-06
chr5-135710959-135711305	Por	6.63646e-10	-0.383206	0.055	0.062	7.5503e-05
chr11-114907434-114908464	Gm11698	3.09183e-18	-0.383381	0.173	0.192	3.51758e-13
chr18-73744887-73745460	Elac1	6.26237e-10	-0.384931	0.09	0.099	7.1247e-05
chr11-6615442-6616024	Tbrg4	1.15981e-08	-0.385257	0.063	0.071	0.00131951
chr2-153108856-153109290	Hck	1.30236e-08	-0.385652	0.072	0.082	0.0014817
chr1-53850713-53851793	Hecw2	8.52639e-17	-0.385701	0.227	0.247	9.70047e-12
chr4-134547963-134548519	Selenon	1.7892e-10	-0.385876	0.089	0.1	2.03557e-05
chr5-137179744-137180418	NA	3.12219e-12	-0.386066	0.1	0.113	3.55211e-07
chr17-27925617-27926082	Anks1	8.15763e-08	-0.388	0.052	0.059	0.00928094
chr16-18655195-18656086	NA	7.65394e-12	-0.388042	0.082	0.093	8.70788e-07
chr18-68159779-68160419	Ldlrad4	1.09785e-11	-0.388958	0.081	0.089	1.24902e-06
chr12-73715685-73716315	Prkch	1.69257e-08	-0.391275	0.073	0.08	0.00192563
chr6-50244997-50245692	Gsdme	6.37277e-11	-0.392388	0.069	0.079	7.2503e-06
chr17-26532610-26533077	Dusp1	6.12344e-08	-0.393106	0.082	0.095	0.00696664
chr9-108831637-108832045	Celsr3	3.12453e-11	-0.393335	0.073	0.082	3.55478e-06
chr2-174017859-174018482	NA	1.24928e-10	-0.393927	0.096	0.108	1.4213e-05
chr2-80080270-80080873	Pde1a	2.71899e-10	-0.397459	0.088	0.099	3.0934e-05
chr3-95293486-95294109	Mindy1	6.15937e-12	-0.398708	0.105	0.117	7.00752e-07
chr9-63721540-63722113	Smad3	1.19193e-10	-0.400087	0.095	0.109	1.35606e-05
chr15-76270703-76271072	Mirt2	3.45444e-09	-0.400284	0.073	0.082	0.000393012
chr3-143949088-143949742	Gm42707	1.29079e-10	-0.401423	0.081	0.092	1.46853e-05
chr5-64960791-64961621	Tlr6	2.25768e-16	-0.402315	0.174	0.197	2.56856e-11
chr5-101968072-101968904	Wdfy3	2.4766e-11	-0.402952	0.1	0.111	2.81763e-06
chr5-115542634-115544214	Pxn	3.32589e-23	-0.403325	0.211	0.23	3.78387e-18
chr16-95955432-95956328	NA	4.12003e-10	-0.404649	0.071	0.078	4.68736e-05
chr10-84508492-84509125	NA	7.00774e-08	-0.405003	0.054	0.063	0.00797271
chr9-111018943-111019658	Ltf	6.02796e-09	-0.405627	0.067	0.078	0.000685801
chr11-103177998-103178599	Fmnl1	4.26103e-20	-0.406929	0.234	0.263	4.84777e-15
chr11-97435897-97436425	Arhgap23	7.7256e-10	-0.408813	0.089	0.102	8.78942e-05
chr1-39602483-39603312	NA	2.70805e-08	-0.409914	0.063	0.069	0.00308095
chr4-149155725-149156261	Pgd	1.1154e-19	-0.409918	0.179	0.199	1.26899e-14
chr14-103048454-103049209	Acod1	3.89302e-10	-0.411315	0.109	0.123	4.42909e-05
chr2-132266194-132266556	Cds2	7.83892e-14	-0.41216	0.091	0.104	8.91834e-09
chr2-68382214-68383130	Stk39	5.37268e-14	-0.413134	0.134	0.149	6.1125e-09
chr7-122402018-122402498	Gm44663	2.22821e-08	-0.415102	0.066	0.075	0.00253503
chr10-62505969-62506642	Srgn	7.2617e-11	-0.416367	0.09	0.099	8.26164e-06
chr9-123968299-123968951	Ccr1	1.60978e-12	-0.418064	0.106	0.12	1.83144e-07
chr3-131368418-131369135	Sgms2	9.1081e-11	-0.420016	0.084	0.094	1.03623e-05
chr8-64829441-64829836	Klhl2	6.4497e-10	-0.420428	0.07	0.082	7.33782e-05
chr6-90751566-90752023	Iqsec1	8.15952e-10	-0.420876	0.08	0.096	9.28308e-05
chr6-30326066-30326508	1700095J07Rik	5.62393e-09	-0.421659	0.051	0.059	0.000639835
chr1-92052027-92052673	Hdac4	1.15873e-12	-0.422345	0.109	0.121	1.31829e-07
chr13-113485397-113485986	4921509O07Rik	1.28538e-10	-0.423	0.075	0.086	1.46238e-05
chr7-3897761-3898571	Gm14548	4.24443e-26	-0.423344	0.305	0.344	4.82889e-21
chr15-25354723-25355664	NA	6.07755e-11	-0.424391	0.092	0.107	6.91443e-06
chr3-101939177-101939573	NA	1.36764e-08	-0.426822	0.053	0.062	0.00155596
chr12-85340000-85340427	Nek9	1.51464e-12	-0.42687	0.074	0.086	1.7232e-07
chr15-99500347-99500767	Faim2	5.64202e-09	-0.426963	0.072	0.086	0.000641892
chr19-46900945-46901748	Nt5c2	8.56715e-08	-0.428077	0.055	0.061	0.00974685
chr3-107783205-107783722	NA	7.61101e-09	-0.42842	0.051	0.059	0.000865905
chr10-43684205-43685062	Gm47927	8.47807e-12	-0.43002	0.063	0.073	9.6455e-07
chr14-25856977-25857704	Anxa11	7.35355e-14	-0.430453	0.153	0.175	8.36613e-09
chr7-18884206-18884922	Pglyrp1	8.83511e-20	-0.430813	0.183	0.213	1.00517e-14
chr17-28180819-28181253	Zfp523	1.19571e-11	-0.431076	0.068	0.079	1.36036e-06
chr13-117235522-117235990	Emb	3.26332e-11	-0.43109	0.091	0.105	3.71268e-06
chr10-84516025-84516884	E230014E18Rik	1.39784e-24	-0.431577	0.247	0.278	1.59033e-19
chr11-120580271-120580606	Arhgdia	7.8278e-08	-0.432013	0.053	0.062	0.00890568
chr7-80778459-80778840	Iqgap1	1.72238e-09	-0.43259	0.079	0.093	0.000195956
chr1-118380162-118380841	NA	1.5616e-10	-0.435535	0.077	0.089	1.77663e-05
chr7-80782175-80782710	Iqgap1	6.36394e-15	-0.435961	0.103	0.12	7.24025e-10
chr2-86175448-86175923	Olfr1044	1.37458e-11	-0.436162	0.095	0.109	1.56386e-06
chr12-72667822-72668444	NA	1.26434e-10	-0.436323	0.094	0.11	1.43843e-05
chr12-98259147-98259779	Gm47439	1.12623e-12	-0.436962	0.087	0.099	1.28131e-07
chr12-84225987-84226837	NA	2.72311e-09	-0.437969	0.052	0.061	0.000309808
chr4-155861860-155862237	Tas1r3	2.45355e-08	-0.438589	0.073	0.088	0.0027914
chr15-31336556-31337157	Ankrd33b	2.49563e-18	-0.438736	0.19	0.217	2.83928e-13
chr16-48786320-48786757	NA	2.69293e-10	-0.44104	0.074	0.085	3.06375e-05
chr15-31349805-31350459	Ankrd33b	1.05404e-09	-0.443005	0.08	0.093	0.000119918
chr5-32122055-32122812	NA	2.98322e-13	-0.443624	0.122	0.138	3.39401e-08
chr3-15331559-15332526	Gm9733	1.41544e-15	-0.443669	0.121	0.142	1.61035e-10
chr9-7567249-7567804	Mmp8	1.69457e-13	-0.444047	0.086	0.098	1.92791e-08
chr5-114882949-114883506	4930519G04Rik	4.77399e-09	-0.444378	0.058	0.066	0.000543137
chr17-31594536-31595041	Pknox1	3.14592e-10	-0.444768	0.046	0.053	3.57911e-05
chr3-131474439-131475006	Sgms2	4.65201e-23	-0.445171	0.206	0.236	5.29259e-18
chr5-90689559-90690248	NA	3.51229e-10	-0.446918	0.074	0.083	3.99593e-05
chr19-5599261-5599673	NA	3.83323e-08	-0.447285	0.049	0.059	0.00436107
chr3-9852938-9853692	NA	6.71143e-14	-0.447942	0.141	0.163	7.6356e-09
chr3-142478366-142478864	NA	7.99379e-08	-0.449949	0.048	0.055	0.00909454
chr6-4973417-4973774	Ppp1r9a	2.35133e-08	-0.450278	0.046	0.055	0.00267511
chr11-114965409-114965894	Cd300c	8.75415e-10	-0.45206	0.064	0.076	9.95959e-05
chr10-75564956-75566086	Ggt1	2.26338e-18	-0.452109	0.181	0.207	2.57505e-13
chr19-9974749-9975443	NA	5.09443e-14	-0.452736	0.156	0.178	5.79593e-09
chr1-53824805-53825369	Hecw2	4.05579e-08	-0.453479	0.062	0.073	0.00461427
chr7-3825318-3826085	Gm15448	5.50717e-09	-0.453697	0.073	0.082	0.000626551
chr2-69415134-69415638	NA	5.2016e-09	-0.454566	0.066	0.079	0.000591786
chr15-68167787-68168338	Zfat	2.65974e-08	-0.45468	0.056	0.065	0.00302599
chr1-39893238-39893658	NA	1.18076e-08	-0.454749	0.056	0.067	0.00134335
chr8-33665748-33666634	Gsr	8.43912e-11	-0.454985	0.093	0.112	9.60118e-06
chr6-134796361-134796765	NA	8.87234e-10	-0.459176	0.049	0.057	0.000100941
chr11-79086832-79087226	Ksr1	1.97105e-13	-0.461026	0.099	0.121	2.24246e-08
chr8-94329312-94329825	Slc12a3	1.45299e-08	-0.463376	0.049	0.058	0.00165307
chr6-125484843-125485147	Cd9	6.46501e-08	-0.463527	0.061	0.074	0.00735525
chr11-51916144-51916566	NA	1.0352e-09	-0.464083	0.084	0.098	0.000117775
chr2-167773016-167773292	NA	4.00248e-09	-0.46585	0.072	0.086	0.000455362
chr13-20092373-20092781	Elmo1	1.92118e-12	-0.466358	0.087	0.104	2.18572e-07
chr3-90668738-90669529	S100a8	5.45516e-18	-0.467133	0.138	0.156	6.20633e-13
chr11-89006400-89006891	Trim25	2.08675e-10	-0.469771	0.048	0.058	2.37409e-05
chr11-115219154-115220025	Tmem104	1.24311e-11	-0.470292	0.078	0.091	1.41429e-06
chr19-58086633-58087588	Atrnl1	1.01175e-11	-0.470935	0.074	0.087	1.15107e-06
chr8-25066526-25067315	Plekha2	1.31065e-14	-0.474125	0.188	0.219	1.49112e-09
chr16-10768887-10769268	NA	2.36099e-09	-0.475573	0.05	0.059	0.00026861
chr19-47915270-47915731	Itprip	8.94393e-10	-0.47575	0.084	0.102	0.000101755
chr16-48788588-48789172	NA	1.63294e-13	-0.47725	0.109	0.133	1.8578e-08
chr7-139984410-139985100	Adam8	6.60896e-16	-0.480857	0.137	0.158	7.51902e-11
chr1-181865439-181866952	NA	3.91995e-21	-0.482118	0.161	0.187	4.45973e-16
chr10-20505409-20505985	Pde7b	7.47759e-08	-0.483023	0.043	0.05	0.00850726
chr2-26475870-26476629	Notch1	1.21986e-10	-0.484543	0.08	0.096	1.38784e-05
chr2-38483189-38483937	NA	2.47653e-13	-0.486897	0.095	0.112	2.81755e-08
chr12-80259838-80260796	Gm47766	1.95803e-15	-0.487336	0.134	0.159	2.22765e-10
chr14-103007592-103008382	Rpl17-ps7	4.34379e-16	-0.488194	0.163	0.194	4.94193e-11
chr1-14218317-14219063	Eya1	2.64063e-11	-0.488565	0.064	0.076	3.00424e-06
chr2-32387453-32388352	Lcn2	1.63866e-16	-0.488998	0.126	0.149	1.8643e-11
chr2-29772010-29772604	Trub2	3.99052e-13	-0.49112	0.099	0.119	4.54002e-08
chr12-102356849-102357314	Rin3	9.93498e-18	-0.49188	0.116	0.137	1.1303e-12
chr7-68283775-68284278	Fam169b	2.85083e-10	-0.4977	0.062	0.073	3.24339e-05
chr11-80504548-80505474	Myo1d	1.11709e-15	-0.49781	0.119	0.143	1.27091e-10
chr11-120353538-120354273	NA	2.12812e-30	-0.500905	0.266	0.312	2.42116e-25
chr11-120938759-120939241	NA	8.27314e-17	-0.501705	0.111	0.135	9.41236e-12
chr11-4232638-4233154	Gm11956	1.22603e-13	-0.501898	0.108	0.129	1.39485e-08
chr7-139992148-139992842	Adam8	1.13908e-16	-0.502192	0.133	0.157	1.29593e-11
chr7-24459892-24460231	NA	1.17107e-11	-0.502225	0.063	0.076	1.33233e-06
chr10-77550865-77551436	Itgb2	1.34659e-32	-0.506064	0.22	0.263	1.53201e-27
chr8-121796301-121796819	Klhdc4	2.66276e-14	-0.50806	0.112	0.138	3.02942e-09
chr2-167588667-167589867	Gm11475	1.97596e-34	-0.509376	0.271	0.323	2.24805e-29
chr15-76273883-76274507	Spatc1	1.11715e-15	-0.509701	0.124	0.147	1.27098e-10
chr3-69429290-69429836	Ppm1l	1.08677e-08	-0.510189	0.048	0.059	0.00123642
chr19-46984684-46985611	Nt5c2	2.72186e-13	-0.510911	0.093	0.113	3.09666e-08
chr15-97422231-97422782	NA	3.59762e-08	-0.514344	0.044	0.055	0.00409301
chr13-42976177-42976605	Phactr1	7.9435e-09	-0.514404	0.048	0.059	0.000903732
chr3-101948437-101949108	NA	2.70396e-13	-0.514441	0.088	0.105	3.0763e-08
chr2-73462380-73463295	Gm13708	4.51783e-11	-0.515348	0.053	0.068	5.13993e-06
chr2-117977058-117977571	Gm13986	2.94306e-12	-0.516254	0.066	0.079	3.34832e-07
chr6-134673764-134674271	Borcs5	2.02991e-10	-0.517026	0.052	0.062	2.30943e-05
chr11-118318519-118319234	Timp2	4.97855e-14	-0.519185	0.084	0.101	5.6641e-09
chr11-69414149-69414417	Kdm6b	3.86393e-14	-0.520069	0.062	0.078	4.39599e-09
chr14-103712767-103713444	NA	1.21787e-12	-0.520913	0.063	0.077	1.38557e-07
chr19-40678622-40679393	Entpd1	7.3582e-10	-0.521458	0.054	0.066	8.37143e-05
chr12-73755667-73756298	Prkch	1.96805e-11	-0.522338	0.094	0.113	2.23905e-06
chr19-40637635-40638061	Entpd1	3.00462e-09	-0.523283	0.071	0.088	0.000341836
chr8-35430560-35431101	NA	2.15632e-08	-0.52412	0.047	0.056	0.00245324
chr2-165852540-165852903	Zmynd8	1.23213e-09	-0.524552	0.062	0.077	0.00014018
chr1-64198305-64199204	Gm28981	1.53348e-11	-0.531941	0.061	0.075	1.74464e-06
chr9-22443261-22443844	Rp9	1.91242e-16	-0.533363	0.092	0.112	2.17576e-11
chr15-101373225-101373867	Gm35853	2.66005e-10	-0.535315	0.073	0.091	3.02634e-05
chr1-91984460-91984953	Hdac4	9.55552e-10	-0.536853	0.054	0.069	0.000108713
chr12-102367159-102367516	Rin3	5.67368e-13	-0.537478	0.077	0.096	6.45495e-08
chr11-68863561-68864233	Ndel1	5.94258e-13	-0.538598	0.069	0.085	6.76087e-08
chr10-5550614-5551086	Syne1	1.04821e-13	-0.539545	0.063	0.079	1.19255e-08
chr7-141017467-141017987	Ifitm6	5.19484e-10	-0.540684	0.067	0.082	5.91017e-05
chr18-79327583-79328014	NA	4.99186e-11	-0.541043	0.046	0.057	5.67924e-06
chr19-9931107-9931909	NA	8.02087e-16	-0.541149	0.141	0.169	9.12534e-11
chr7-122415431-122415893	Prkcb	4.19712e-08	-0.54163	0.046	0.061	0.00477506
chr10-82969562-82970042	NA	2.60047e-10	-0.546595	0.051	0.065	2.95856e-05
chr3-90691626-90693109	S100a9	2.48616e-15	-0.549876	0.106	0.131	2.8285e-10
chr13-113486455-113486848	4921509O07Rik	2.49767e-10	-0.550278	0.042	0.052	2.8416e-05
chr17-26533870-26534291	Dusp1	1.76135e-16	-0.551094	0.096	0.116	2.00389e-11
chr19-21383729-21384521	NA	3.31083e-09	-0.55195	0.06	0.077	0.000376673
chr14-60384228-60384754	Amer2	2.02276e-13	-0.551979	0.068	0.084	2.30129e-08
chr5-23586481-23587424	Srpk2	1.13563e-12	-0.552111	0.072	0.092	1.29201e-07
chr10-80121717-80122075	Stk11	7.04494e-10	-0.552414	0.054	0.068	8.01503e-05
chr6-122742055-122742907	Slc2a3	5.20894e-19	-0.556373	0.141	0.177	5.92621e-14
chr8-120116055-120116436	6430548M08Rik	3.87773e-14	-0.558905	0.083	0.106	4.41169e-09
chr10-63637867-63638531	Ctnna3	1.27608e-09	-0.559676	0.048	0.063	0.000145179
chr2-72442725-72443238	NA	7.988e-11	-0.562364	0.048	0.062	9.08795e-06
chr4-46163874-46164433	Xpa	5.44966e-10	-0.562447	0.045	0.056	6.20008e-05
chr8-120045028-120045403	Crispld2	5.22742e-18	-0.563568	0.098	0.12	5.94723e-13
chr15-31356821-31357595	Ankrd33b	1.9655e-10	-0.563763	0.058	0.073	2.23615e-05
chr10-95178916-95179431	Cradd	1.42745e-10	-0.564426	0.069	0.088	1.62401e-05
chr5-137263836-137264743	NA	1.17083e-14	-0.565534	0.077	0.097	1.33205e-09
chr2-144697851-144698451	Dtd1	1.17083e-10	-0.568238	0.063	0.079	1.33205e-05
chr9-59284143-59284528	NA	1.85879e-14	-0.568497	0.062	0.078	2.11474e-09
chr11-71164084-71164620	Nlrp1b	8.6553e-10	-0.571195	0.048	0.061	9.84714e-05
chr6-91698866-91699845	Slc6a6	3.52282e-12	-0.573539	0.073	0.094	4.00791e-07
chr16-48872479-48872960	Retnlg	2.49558e-08	-0.57565	0.054	0.069	0.00283922
chr6-53448299-53448938	Creb5	1.21789e-10	-0.576102	0.061	0.078	1.38559e-05
chr10-95181023-95181306	Cradd	1.57565e-10	-0.577641	0.06	0.077	1.79262e-05
chr16-24089872-24090751	Gm31583	4.72798e-11	-0.57957	0.056	0.073	5.37902e-06
chr17-29510656-29511124	NA	1.14992e-11	-0.579725	0.066	0.086	1.30827e-06
chr17-73636974-73637483	D630014O11Rik	4.26969e-13	-0.589491	0.075	0.099	4.85763e-08
chr16-48871822-48872196	Retnlg	3.85564e-09	-0.595595	0.046	0.061	0.000438656
chr6-86608918-86609724	NA	3.65265e-33	-0.600568	0.223	0.282	4.15562e-28
chr8-12743422-12743898	NA	2.07098e-11	-0.60226	0.062	0.082	2.35615e-06
chr1-40084479-40085133	Gm16894	1.4662e-14	-0.602474	0.102	0.131	1.66809e-09
chr13-9878573-9879176	Chrm3	3.2442e-12	-0.602783	0.077	0.099	3.69092e-07
chr5-113805187-113805815	NA	4.67707e-13	-0.603145	0.07	0.09	5.3211e-08
chr18-50022362-50022902	Tnfaip8	1.48914e-12	-0.609738	0.071	0.091	1.69419e-07
chr19-9938687-9939403	Gm50345	3.95374e-18	-0.609997	0.123	0.158	4.49817e-13
chr12-79253168-79253714	Zfyve26	1.44232e-09	-0.614307	0.065	0.084	0.000164092
chr14-25850541-25851001	Anxa11	1.33366e-10	-0.615408	0.042	0.056	1.5173e-05
chr6-88060505-88061068	NA	1.38603e-19	-0.617507	0.096	0.125	1.57688e-14
chr2-167775014-167775825	Gm14321	2.09068e-28	-0.61914	0.221	0.275	2.37856e-23
chr10-95634315-95634712	Gm47667	2.44222e-16	-0.625811	0.085	0.113	2.77851e-11
chr17-35251298-35251786	Mir8094	4.28128e-10	-0.629768	0.056	0.074	4.87081e-05
chr1-74155351-74155958	Cxcr2	1.95688e-11	-0.631695	0.061	0.078	2.22634e-06
chr4-95741090-95741733	Fggy	1.1957e-13	-0.63193	0.086	0.11	1.36035e-08
chr6-100214651-100215085	NA	2.10218e-11	-0.632365	0.052	0.069	2.39165e-06
chr1-89252447-89253017	NA	8.19041e-12	-0.633006	0.061	0.081	9.31823e-07
chr10-96181312-96181901	NA	4.98885e-16	-0.636111	0.088	0.114	5.67582e-11
chr8-121806115-121806619	Gm20406	5.04051e-14	-0.643697	0.076	0.101	5.73459e-09
chr6-86620069-86620442	NA	2.96493e-14	-0.651665	0.062	0.083	3.3732e-09
chr6-123259998-123260600	Clec4d	2.69489e-09	-0.661133	0.039	0.052	0.000306598
chr2-27714180-27714633	Rxra	1.71535e-18	-0.667917	0.087	0.119	1.95155e-13
chr8-57801139-57801779	Galntl6	1.11906e-15	-0.668101	0.078	0.106	1.27316e-10
chr2-69414442-69415011	NA	1.33482e-13	-0.671533	0.072	0.099	1.51863e-08
chr6-86616657-86617041	NA	5.56524e-11	-0.67471	0.061	0.084	6.33158e-06
chr2-26941463-26942016	Stkld1	8.64405e-17	-0.675483	0.079	0.109	9.83433e-12
chr3-90695247-90696123	S100a9	8.66222e-30	-0.675774	0.16	0.217	9.85501e-25
chr2-29191360-29191920	NA	5.03053e-19	-0.67826	0.096	0.13	5.72324e-14
chr12-26187522-26187891	Gm29687	1.07548e-09	-0.678569	0.039	0.052	0.000122357
chr1-74153659-74154166	Cxcr2	2.9507e-10	-0.678977	0.04	0.055	3.35701e-05
chr2-156850556-156850964	Gm37790	2.24359e-12	-0.686487	0.065	0.09	2.55254e-07
chr1-33738432-33739265	Rab23	1.70714e-18	-0.688382	0.099	0.133	1.94221e-13
chr5-90902999-90903942	Cxcl2	4.75305e-15	-0.693377	0.072	0.096	5.40755e-10
chr1-74166756-74167594	NA	1.00851e-18	-0.69826	0.078	0.107	1.14738e-13
chr12-79254737-79255428	Zfyve26	2.69698e-14	-0.709989	0.073	0.101	3.06836e-09
chr10-95779559-95780294	4732465J04Rik	6.74434e-22	-0.714142	0.097	0.137	7.67303e-17
chr7-141006504-141006865	NA	2.38988e-16	-0.715365	0.08	0.11	2.71897e-11
chr10-12975618-12976425	NA	4.19896e-19	-0.718267	0.083	0.117	4.77716e-14
chr5-90696094-90696775	NA	1.67033e-18	-0.723768	0.074	0.101	1.90034e-13
chr2-26862953-26863315	Abo	6.96739e-09	-0.726431	0.035	0.052	0.00079268
chr12-52314697-52315266	NA	1.93704e-09	-0.727848	0.037	0.053	0.000220377
chr5-31956255-31956860	Babam2	7.29522e-14	-0.729587	0.051	0.071	8.29977e-09
chr15-79733578-79734164	Sun2	1.33786e-23	-0.736869	0.09	0.126	1.52209e-18
chr5-136459958-136460343	Cux1	1.23471e-13	-0.741026	0.046	0.064	1.40473e-08
chr11-95805123-95806086	Zfp652	1.84066e-36	-0.744341	0.169	0.236	2.09412e-31
chr5-32077186-32077662	Babam2	4.56533e-10	-0.750073	0.039	0.057	5.19398e-05
chr17-84226243-84226728	Thada	7.50023e-11	-0.751243	0.05	0.072	8.53302e-06
chr18-56504415-56504832	NA	1.81502e-10	-0.754488	0.038	0.056	2.06495e-05
chr2-69381823-69382202	Dhrs9	2.4373e-12	-0.75569	0.044	0.063	2.77291e-07
chr16-11021523-11022532	Litaf	1.76838e-19	-0.756028	0.084	0.12	2.01189e-14
chr6-86570519-86571288	1600020E01Rik	1.17919e-28	-0.762091	0.139	0.193	1.34157e-23
chr2-167590469-167590899	Gm11475	2.22903e-29	-0.764211	0.134	0.189	2.53597e-24
chr6-125483493-125483794	Gm28809	8.50322e-19	-0.77317	0.073	0.108	9.67411e-14
chr7-16258789-16259507	C5ar1	7.37838e-19	-0.777317	0.066	0.094	8.39438e-14
chr2-32716744-32717057	NA	5.81347e-17	-0.779832	0.066	0.095	6.61399e-12
chr10-95180233-95180652	Cradd	9.40466e-19	-0.782035	0.085	0.12	1.06997e-13
chr8-121580211-121580915	Fbxo31	6.82347e-21	-0.784312	0.084	0.125	7.76306e-16
chr13-9824737-9825334	NA	1.22042e-12	-0.816526	0.035	0.054	1.38847e-07
chr19-40639716-40640333	Entpd1	2.70295e-16	-0.830055	0.062	0.092	3.07515e-11
chr2-164947899-164948365	Mmp9	4.25975e-13	-0.839053	0.044	0.066	4.84632e-08
chr1-93819460-93819850	Ing5	5.09076e-14	-0.846694	0.045	0.07	5.79176e-09
chr9-50593013-50593410	NA	7.72828e-23	-0.919748	0.068	0.112	8.79247e-18
chr18-56733829-56734227	Lmnb1	1.02087e-16	-0.922926	0.051	0.082	1.16145e-11
chr2-69382985-69383390	Dhrs9	1.18581e-13	-0.990153	0.038	0.063	1.34909e-08
